# Supplementary material for: Benzene-1,2,4,5-tetrol
Source: IUCrdata. 2024 Jun 28;9(Pt 6):x240612. doi: 10.1107/S2414314624006126 (PMC11223686; doi:10.1107/S2414314624006126)
Supplement: Supplementary file 1 [file x-09-x240612-sup1.cif]

##############################################################################
#                                                                            #
# This CIF contains the data for a data article accepted for                 #
# publication in IUCrData. It conforms to the requirements of                #
# Notes for Authors for IUCrData, and has been                               #
# peer reviewed under the auspices of IUCrData.                              #
#                                                                            #
# Full details of the Crystallographic Information File format               #
# are given in the paper "The Crystallographic Information File (CIF):       #
# a New Standard Archive File for Crystallography" by S. R. Hall, F. H.      #
# Allen and I. D. Brown [Acta Cryst. (1991), A47, 655-685].                  #
#                                                                            #
# The current version of the core CIF dictionary is obtainable from          #
# ftp://ftp.iucr.org/pub/cif_core.dic.                                       #
#                                                                            #
# Software is freely available for graphical display of the structure(s)     #
# in this CIF. For information consult the CIF software page                 #
# http://www.iucr.org/resources/cif/software.                                #
#                                                                            #
# This file may be used for bona fide research purposes within the           #
# scientific community so long as proper attribution is given to the data    # 
# article from which it was obtained.                                        #
#                                                                            #
##############################################################################
data_I
_audit_creation_method
;
Olex2 1.5
(compiled 2023.08.24 svn.re1ec1418 for OlexSys, GUI svn.r6817)
;
_journal_date_recd_electronic     2024-06-04
_journal_date_accepted     2024-06-24
_journal_name_full     'IUCrData'
_journal_year     2024
_journal_volume     9
_journal_issue      1
_journal_page_first     0
_journal_page_last     0
_journal_paper_category     HO
_journal_paper_doi     10.1107/S2414314624006126
_journal_coeditor_code     BX4030
_publ_contact_author_name     'Benjamin L Weare'
_publ_contact_author_address
;
Nanoscale and Microscale Research Centre, University of Nottingham, Nottingham,
UK.
;
_publ_contact_author_email     'benjamin.weare1@nottingham.ac.uk'
_publ_contact_author_fax     ?
_publ_contact_author_phone     ?
_publ_section_title
;
Benzene-1,2,4,5-tetrol
;
_publ_section_title_footnote     .
loop_
    _publ_author_name
    _publ_author_footnote
    _publ_author_address
    'Weare, Benjamin L.' .
;
Nanoscale and Microscale Research Centre, University of Nottingham, Nottingham,
NG7 2RD
UK
;
    'Hoggett, Sean' .
;
School of Chemistry, University of Nottingham, Nottingham, NG7 2RD,
UK
;
    'Cull, William J.' .
;
School of Chemistry, University of Nottingham, Nottingham, NG7 2RD,
UK
;
    'Argent, Stephen P.' .
;
School of Chemistry, University of Nottingham, Nottingham, NG7 2RD,
UK
;
    'Khlobystov, Andrei N.' .
;
School of Chemistry, University of Nottingham, Nottingham, NG7 2RD,
UK
;
    'Brown, Paul D.' .
;
Department of Mechanical, Materials, & Manufacturing Engineering,
Faculty of Engineering, University of Nottingham, Nottingham, NG7 2RD,
UK
;
_publ_section_synopsis
;
Determination of the structure of benzene-1,2,4,5-tetrol
;
_chemical_name_systematic
;
Benzene-1,2,4,5-tetrol
;
_chemical_name_common
;
1,2,4,5-Tetrahydroxybenzene
;
_chemical_formula_moiety     'C6 H6 O4'
_chemical_formula_sum     'C6 H6 O4'
_chemical_formula_iupac     'C6 H6 O4'
_chemical_formula_weight     142.11
_chemical_melting_point     ?
_space_group_crystal_system     triclinic
_space_group_name_H-M_alt     'P -1'
_space_group_name_Hall     '-P 1'
loop_
    _space_group_symop_operation_xyz
    'x, y, z'
    '-x, -y, -z'
_cell_length_a     3.7474(2)
_cell_length_b     11.6254(6)
_cell_length_c     13.7771(8)
_cell_angle_alpha     68.407(5)
_cell_angle_beta     85.779(4)
_cell_angle_gamma     89.843(4)
_cell_volume     556.37(6)
_cell_formula_units_Z     4
_cell_measurement_reflns_used     4683
_cell_measurement_theta_min     3.4310
_cell_measurement_theta_max     75.5450
_cell_measurement_temperature     120(2)
_exptl_crystal_description     block
_exptl_crystal_colour     colourless
_exptl_crystal_size_max     0.067
_exptl_crystal_size_mid     0.048
_exptl_crystal_size_min     0.016
_exptl_crystal_density_diffrn     1.697
_exptl_crystal_density_meas     ?
_exptl_crystal_density_method     ?
_exptl_crystal_F_000     296
loop_
    _exptl_crystal_face_index_h
    _exptl_crystal_face_index_k
    _exptl_crystal_face_index_l
    _exptl_crystal_face_perp_dist
    -1 7 4 0.0194
    -1 -7 -3 0.0250
    2 4 5 0.0217
    0 0 -8 0.0010
    -2 -4 3 0.0285
    0 0 8 0.0150
    2 -2 5 0.0355
    1 5 -1 0.0145
    2 1 0 0.0275
    -1 1 5 0.0282
    -2 4 1 0.0234
    1 -5 -3 0.0344
_exptl_absorpt_coefficient_mu     1.265
_exptl_absorpt_correction_type     gaussian
_exptl_absorpt_process_details
;
(CrysAlisPro; Rigaku OD, 2023)
;
_exptl_absorpt_correction_T_min     0.927
_exptl_absorpt_correction_T_max     1.000
_diffrn_ambient_temperature     120(2)
_diffrn_source     'rotating anode'
_diffrn_radiation_type     'Cu K\a'
_diffrn_radiation_wavelength     1.54184
_diffrn_radiation_monochromator     mirror
_diffrn_measurement_device_type     'XtalLAB PRO MM007, PILATUS3 R 200K'
_diffrn_measurement_device     '\k-geometry diffractometer'
_diffrn_measurement_method     '\w scans'
_diffrn_detector     'Hybrid Pixel Array Detector'
_diffrn_measurement_specimen_support     'MiTeGen micromount'
_diffrn_detector_area_resol_mean     5.8140
_diffrn_reflns_number     8096
_diffrn_reflns_av_R_equivalents     0.0631
_diffrn_reflns_av_unetI/netI     0.0480
_diffrn_reflns_theta_min     3.461
_diffrn_reflns_theta_max     76.156
_diffrn_reflns_theta_full     67.684
_diffrn_measured_fraction_theta_max     0.934
_diffrn_measured_fraction_theta_full     0.985
_diffrn_reflns_limit_h_min     -4
_diffrn_reflns_limit_h_max     4
_diffrn_reflns_limit_k_min     -14
_diffrn_reflns_limit_k_max     14
_diffrn_reflns_limit_l_min     -17
_diffrn_reflns_limit_l_max     17
_diffrn_radiation_probe     x-ray
_refine_special_details
;
All hydrogen atoms were observed in the electron difference map. All hydroxy
hydrogen atoms were refined with their O-H distances restrained to a target
distance of 0.84 %A (DFIX). All other hydrogen atoms were geometrically placed
and refined with a riding model.
;
_reflns_number_total     2185
_reflns_number_gt     1842
_reflns_threshold_expression     'I > 2\s(I)'
_refine_ls_structure_factor_coef     Fsqd
_refine_ls_matrix_type     full
_refine_ls_R_factor_all     0.0521
_refine_ls_R_factor_gt     0.0445
_refine_ls_wR_factor_gt     0.1263
_refine_ls_wR_factor_ref     0.1327
_refine_ls_goodness_of_fit_ref     1.087
_refine_ls_restrained_S_all     1.086
_refine_ls_number_reflns     2185
_refine_ls_number_parameters     205
_refine_ls_number_restraints     8
_refine_ls_hydrogen_treatment     mixed
_refine_ls_weighting_scheme     calc
_refine_ls_weighting_details
              'w=1/[\s^2^(Fo^2^)+(0.0799P)^2^+0.1541P] where P=(Fo^2^+2Fc^2^)/3'
_atom_sites_solution_hydrogens     mixed
_atom_sites_solution_primary     dual
_atom_sites_solution_secondary     difmap
_refine_ls_shift/su_max     0.000
_refine_ls_shift/su_mean     0.000
_refine_diff_density_max     0.277
_refine_diff_density_min     -0.335
_refine_ls_extinction_method     none
_refine_ls_extinction_coef     .
loop_
    _atom_type_symbol
    _atom_type_description
    _atom_type_scat_dispersion_real
    _atom_type_scat_dispersion_imag
    _atom_type_scat_source
    'C' 'C' 0.0181 0.0091
                         'International Tables Vol C Tables 4.2.6.8 and 6.1.1.4'
    'H' 'H' 0.0000 0.0000
                         'International Tables Vol C Tables 4.2.6.8 and 6.1.1.4'
    'O' 'O' 0.0492 0.0322
                         'International Tables Vol C Tables 4.2.6.8 and 6.1.1.4'
_computing_data_collection
;
CrysAlisPro system (CCD 42.102a 64-bit; release 15-09-2023)(Rigaku OD,
2023)
;
_computing_cell_refinement
;
CrysAlisPro 1.171.43.63a (Rigaku OD, 2023)
;
_computing_data_reduction
;
CrysAlisPro 1.171.43.63a (Rigaku OD, 2023)
;
_computing_structure_solution
;
<i>SHELXT2018/2</i> (Sheldrick, 2015a)
;
_computing_structure_refinement
;
<i>SHELXL2018/3</i> (Sheldrick, 2015b)
;
_computing_molecular_graphics
;
Olex2 1.5 (Dolomanov <i>et al.</i>,  2009)
;
_computing_publication_material
;
Olex2 1.5 (Dolomanov <i>et al.</i>,  2009)
;
loop_
    _atom_site_type_symbol
    _atom_site_label
    _atom_site_fract_x
    _atom_site_fract_y
    _atom_site_fract_z
    _atom_site_U_iso_or_equiv
    _atom_site_adp_type
    _atom_site_calc_flag
    _atom_site_occupancy
    _atom_site_disorder_assembly
    _atom_site_disorder_group
    C C1A -0.1468(5) 1.09568(17) 0.02598(13) 0.0161(4) Uani d 1 . .
    H H1A -0.249116 1.160936 0.043654 0.019 Uiso calc 1 . .
    C C2A -0.0561(4) 0.98695(17) 0.10428(13) 0.0161(4) Uani d 1 . .
    C C3A 0.0876(5) 0.89114(17) 0.07847(13) 0.0159(4) Uani d 1 . .
    O O4A -0.1011(3) 0.96812(13) 0.20910(9) 0.0204(3) Uani d 1 . .
    H H4A -0.224(6) 1.024(2) 0.2205(19) 0.031 Uiso d 1 . .
    O O5A 0.1865(4) 0.78369(12) 0.15524(10) 0.0223(3) Uani d 1 . .
    H H5A 0.055(6) 0.767(2) 0.2104(15) 0.033 Uiso d 1 . .
    C C1B 0.3702(5) 0.38074(17) 0.02176(14) 0.0176(4) Uani d 1 . .
    H H1B 0.280395 0.299234 0.036481 0.021 Uiso calc 1 . .
    C C2B 0.3851(5) 0.42502(17) 0.10209(13) 0.0164(4) Uani d 1 . .
    C C3B 0.5136(5) 0.54465(17) 0.08035(14) 0.0167(4) Uani d 1 . .
    O O4B 0.2720(4) 0.34746(13) 0.20260(10) 0.0231(3) Uani d 1 . .
    H H4B 0.192(7) 0.388(2) 0.2403(18) 0.035 Uiso d 1 . .
    O O5B 0.5337(4) 0.58394(13) 0.16233(10) 0.0225(3) Uani d 1 . .
    H H5B 0.434(7) 0.6521(18) 0.1517(19) 0.034 Uiso d 1 . .
    C C1C 0.5825(5) 0.12616(17) 0.45145(13) 0.0168(4) Uani d 1 . .
    H H1C 0.639580 0.212043 0.418210 0.020 Uiso calc 1 . .
    C C2C 0.4847(5) 0.05791(17) 0.39276(13) 0.0167(4) Uani d 1 . .
    C C3C 0.4038(5) -0.06764(17) 0.44063(13) 0.0161(4) Uani d 1 . .
    O O4C 0.4713(4) 0.10954(12) 0.28510(9) 0.0195(3) Uani d 1 . .
    H H4C 0.421(6) 0.1868(16) 0.2668(18) 0.029 Uiso d 1 . .
    O O5C 0.3112(3) -0.13754(12) 0.38383(9) 0.0185(3) Uani d 1 . .
    H H5C 0.226(6) -0.093(2) 0.3286(14) 0.028 Uiso d 1 . .
    C C1D 1.0908(4) 0.38787(17) 0.49271(13) 0.0159(4) Uani d 1 . .
    H H1D 1.153969 0.310947 0.487689 0.019 Uiso calc 1 . .
    C C2D 0.9455(4) 0.47869(17) 0.40886(13) 0.0149(4) Uani d 1 . .
    C C3D 0.8562(4) 0.59139(17) 0.41683(13) 0.0151(4) Uani d 1 . .
    O O4D 0.8906(4) 0.45066(13) 0.32286(9) 0.0202(3) Uani d 1 . .
    H H4D 0.773(6) 0.509(2) 0.2812(17) 0.030 Uiso d 1 . .
    O O5D 0.7198(3) 0.68082(12) 0.33076(9) 0.0180(3) Uani d 1 . .
    H H5D 0.611(6) 0.7358(19) 0.3477(18) 0.027 Uiso d 1 . .
loop_
    _atom_site_aniso_label
    _atom_site_aniso_U_11
    _atom_site_aniso_U_22
    _atom_site_aniso_U_33
    _atom_site_aniso_U_12
    _atom_site_aniso_U_13
    _atom_site_aniso_U_23
    C1A 0.0121(8) 0.0164(9) 0.0193(9) 0.0051(7) -0.0046(7) -0.0052(7)
    C2A 0.0106(8) 0.0201(10) 0.0156(8) 0.0037(7) -0.0036(6) -0.0039(7)
    C3A 0.0126(8) 0.0159(9) 0.0153(8) 0.0037(7) -0.0049(6) -0.0003(7)
    O4A 0.0238(7) 0.0217(7) 0.0146(6) 0.0096(6) -0.0051(5) -0.0046(5)
    O5A 0.0267(7) 0.0185(7) 0.0153(6) 0.0120(6) -0.0023(5) 0.0012(5)
    C1B 0.0142(8) 0.0154(9) 0.0215(9) 0.0067(7) -0.0072(7) -0.0036(7)
    C2B 0.0128(8) 0.0166(9) 0.0162(8) 0.0056(7) -0.0055(7) -0.0009(7)
    C3B 0.0136(8) 0.0191(9) 0.0183(8) 0.0092(7) -0.0096(7) -0.0065(7)
    O4B 0.0302(8) 0.0182(7) 0.0171(6) 0.0073(6) -0.0010(5) -0.0022(5)
    O5B 0.0309(8) 0.0196(7) 0.0195(7) 0.0136(6) -0.0128(6) -0.0083(6)
    C1C 0.0143(8) 0.0162(9) 0.0172(8) 0.0063(7) -0.0036(7) -0.0024(7)
    C2C 0.0130(8) 0.0194(10) 0.0133(8) 0.0072(7) -0.0039(6) -0.0005(7)
    C3C 0.0119(8) 0.0176(9) 0.0171(8) 0.0058(7) -0.0040(6) -0.0041(7)
    O4C 0.0264(7) 0.0157(7) 0.0138(6) 0.0074(6) -0.0068(5) -0.0013(5)
    O5C 0.0210(7) 0.0175(7) 0.0154(6) 0.0051(6) -0.0080(5) -0.0032(5)
    C1D 0.0123(8) 0.0145(9) 0.0183(8) 0.0043(7) -0.0036(7) -0.0026(7)
    C2D 0.0103(8) 0.0180(9) 0.0148(8) 0.0026(7) -0.0033(6) -0.0037(7)
    C3D 0.0120(8) 0.0144(9) 0.0150(8) 0.0041(7) -0.0045(6) 0.0000(7)
    O4D 0.0237(7) 0.0210(7) 0.0164(6) 0.0107(6) -0.0094(5) -0.0062(5)
    O5D 0.0194(6) 0.0171(7) 0.0148(6) 0.0092(5) -0.0075(5) -0.0015(5)
_geom_special_details
;
 All esds (except the esd in the dihedral angle between two l.s. planes)
 are estimated using the full covariance matrix.  The cell esds are taken
 into account individually in the estimation of esds in distances, angles
 and torsion angles; correlations between esds in cell parameters are only
 used when they are defined by crystal symmetry.  An approximate (isotropic)
 treatment of cell esds is used for estimating esds involving l.s. planes.
;
loop_
    _geom_bond_atom_site_label_1
    _geom_bond_atom_site_label_2
    _geom_bond_site_symmetry_2
    _geom_bond_distance
    _geom_bond_publ_flag
    C1A H1A . 0.9500 ?
    C1A C2A . 1.388(2) ?
    C1A C3A 2_575 1.391(2) ?
    C2A C3A . 1.385(3) ?
    C2A O4A . 1.376(2) ?
    C3A O5A . 1.378(2) ?
    O4A H4A . 0.852(17) ?
    O5A H5A . 0.835(17) ?
    C1B H1B . 0.9500 ?
    C1B C2B . 1.386(2) ?
    C1B C3B 2_665 1.391(3) ?
    C2B C3B . 1.390(3) ?
    C2B O4B . 1.381(2) ?
    C3B O5B . 1.372(2) ?
    O4B H4B . 0.861(16) ?
    O5B H5B . 0.843(17) ?
    C1C H1C . 0.9500 ?
    C1C C2C . 1.391(3) ?
    C1C C3C 2_656 1.394(2) ?
    C2C C3C . 1.386(3) ?
    C2C O4C . 1.385(2) ?
    C3C O5C . 1.379(2) ?
    O4C H4C . 0.863(17) ?
    O5C H5C . 0.832(16) ?
    C1D H1D . 0.9500 ?
    C1D C2D . 1.392(2) ?
    C1D C3D 2_766 1.382(2) ?
    C2D C3D . 1.392(3) ?
    C2D O4D . 1.368(2) ?
    C3D O5D . 1.3881(19) ?
    O4D H4D . 0.858(16) ?
    O5D H5D . 0.851(16) ?
loop_
    _geom_angle_atom_site_label_1
    _geom_angle_atom_site_label_2
    _geom_angle_atom_site_label_3
    _geom_angle_site_symmetry_1
    _geom_angle_site_symmetry_3
    _geom_angle
    _geom_angle_publ_flag
    C2A C1A H1A . . 120.1 ?
    C2A C1A C3A . 2_575 119.82(17) ?
    C3A C1A H1A 2_575 . 120.1 ?
    C3A C2A C1A . . 120.03(16) ?
    O4A C2A C1A . . 123.07(16) ?
    O4A C2A C3A . . 116.90(15) ?
    C2A C3A C1A . 2_575 120.14(16) ?
    O5A C3A C1A . 2_575 119.11(16) ?
    O5A C3A C2A . . 120.70(15) ?
    C2A O4A H4A . . 112.3(16) ?
    C3A O5A H5A . . 111.3(17) ?
    C2B C1B H1B . . 119.9 ?
    C2B C1B C3B . 2_665 120.17(18) ?
    C3B C1B H1B 2_665 . 119.9 ?
    C1B C2B C3B . . 119.88(17) ?
    O4B C2B C1B . . 118.40(17) ?
    O4B C2B C3B . . 121.71(16) ?
    C2B C3B C1B . 2_665 119.95(17) ?
    O5B C3B C1B . 2_665 121.84(18) ?
    O5B C3B C2B . . 118.17(16) ?
    C2B O4B H4B . . 111.8(18) ?
    C3B O5B H5B . . 112.5(16) ?
    C2C C1C H1C . . 120.2 ?
    C2C C1C C3C . 2_656 119.53(18) ?
    C3C C1C H1C 2_656 . 120.2 ?
    C3C C2C C1C . . 120.55(16) ?
    O4C C2C C1C . . 122.61(17) ?
    O4C C2C C3C . . 116.82(16) ?
    C2C C3C C1C . 2_656 119.92(17) ?
    O5C C3C C1C . 2_656 118.51(17) ?
    O5C C3C C2C . . 121.57(15) ?
    C2C O4C H4C . . 109.5(15) ?
    C3C O5C H5C . . 110.6(17) ?
    C2D C1D H1D . . 119.7 ?
    C3D C1D H1D 2_766 . 119.7 ?
    C3D C1D C2D 2_766 . 120.58(17) ?
    C1D C2D C3D . . 119.20(16) ?
    O4D C2D C1D . . 117.50(16) ?
    O4D C2D C3D . . 123.28(15) ?
    C1D C3D C2D 2_766 . 120.22(15) ?
    C1D C3D O5D 2_766 . 122.17(16) ?
    O5D C3D C2D . . 117.60(15) ?
    C2D O4D H4D . . 108.3(17) ?
    C3D O5D H5D . . 111.5(16) ?
loop_
    _geom_torsion_atom_site_label_1
    _geom_torsion_atom_site_label_2
    _geom_torsion_atom_site_label_3
    _geom_torsion_atom_site_label_4
    _geom_torsion_site_symmetry_1
    _geom_torsion_site_symmetry_2
    _geom_torsion_site_symmetry_3
    _geom_torsion_site_symmetry_4
    _geom_torsion
    _geom_torsion_publ_flag
    C1A C2A C3A C1A . . . 2_575 1.1(3) ?
    C1A C2A C3A O5A . . . . 178.53(16) ?
    C3A C1A C2A C3A 2_575 . . . -1.0(3) ?
    C3A C1A C2A O4A 2_575 . . . 178.86(16) ?
    O4A C2A C3A C1A . . . 2_575 -178.86(16) ?
    O4A C2A C3A O5A . . . . -1.4(3) ?
    C1B C2B C3B C1B . . . 2_665 -0.5(3) ?
    C1B C2B C3B O5B . . . . -178.19(14) ?
    C3B C1B C2B C3B 2_665 . . . 0.5(3) ?
    C3B C1B C2B O4B 2_665 . . . -179.07(15) ?
    O4B C2B C3B C1B . . . 2_665 179.06(15) ?
    O4B C2B C3B O5B . . . . 1.4(2) ?
    C1C C2C C3C C1C . . . 2_656 0.5(3) ?
    C1C C2C C3C O5C . . . . -179.04(15) ?
    C3C C1C C2C C3C 2_656 . . . -0.5(3) ?
    C3C C1C C2C O4C 2_656 . . . -178.89(15) ?
    O4C C2C C3C C1C . . . 2_656 178.98(15) ?
    O4C C2C C3C O5C . . . . -0.6(2) ?
    C1D C2D C3D C1D . . . 2_766 -0.4(3) ?
    C1D C2D C3D O5D . . . . 178.51(15) ?
    C3D C1D C2D C3D 2_766 . . . 0.4(3) ?
    C3D C1D C2D O4D 2_766 . . . -178.16(16) ?
    O4D C2D C3D C1D . . . 2_766 178.07(17) ?
    O4D C2D C3D O5D . . . . -3.0(3) ?
loop_
    _geom_hbond_atom_site_label_D
    _geom_hbond_atom_site_label_H
    _geom_hbond_atom_site_label_A
    _geom_hbond_site_symmetry_A
    _geom_hbond_distance_DH
    _geom_hbond_distance_HA
    _geom_hbond_distance_DA
    _geom_hbond_angle_DHA
    O4A H4A O4C 1_465 0.85(2) 1.89(2) 2.715(2) 163(2)
    O4B H4B O4D 1_455 0.86(2) 1.88(2) 2.708(2) 163(3)
    O4B H4B O5B . 0.86(2) 2.45(2) 2.764(2) 102.4(18)
    O4C H4C O4B . 0.86(2) 1.85(2) 2.702(2) 167(2)
    O4D H4D O5B . 0.86(2) 1.85(2) 2.6425(19) 154(2)
    O4D H4D O5D . 0.86(2) 2.34(2) 2.789(2) 113.0(18)
    O5A H5A O4A . 0.83(2) 2.40(2) 2.711(2) 102.7(18)
    O5A H5A O5D 1_455 0.83(2) 1.95(2) 2.7562(18) 162(2)
    O5B H5B O5A . 0.84(2) 1.80(2) 2.633(2) 169(2)
    O5C H5C O4A 1_545 0.833(19) 2.04(2) 2.8376(16) 161(2)
    O5C H5C O4C . 0.833(19) 2.38(2) 2.734(2) 106.8(18)
    O5D H5D O5C 1_565 0.85(2) 2.03(2) 2.8796(19) 175(2)
_shelx_space_group_comment
;
The symmetry employed for this shelxl refinement is uniquely defined
by the following loop, which should always be used as a source of
symmetry information in preference to the above space-group names.
They are only intended as comments.
;
_shelx_estimated_absorpt_T_min     0.917
_shelx_estimated_absorpt_T_max     0.975
_shelx_hkl_file
;
   0   0   1   25.62    1.58
   0   0  -1   22.70    2.03
   0   0  -1   21.25    1.57
   0   0   1   19.33    1.94
   0   0  -2   41.52    3.34
   0   0  -2   48.17    4.10
   0   0   2   47.74    3.16
   0   0   2   45.43    3.23
   0   0  -3   24.73    3.68
   0   0  -3   20.86    2.29
   0   0  -4  614.33   36.87
   0   0  -4  680.65   38.29
   0   0  -4  582.30   36.81
   0   0   4  582.50   37.99
   0   0  -4  626.31   37.12
   0   0   5  164.28   11.35
   0   0  -5  173.79   11.80
   0   0  -5  168.71   11.32
   0   0   5  201.67   11.80
   0   0  -5  181.03   11.42
   0   0  -5  179.58   13.18
   0   0   6   11.90    1.65
   0   0   6   13.93    2.49
   0   0  -6   18.41    4.39
   0   0  -6   10.89    1.70
   0   0  -6   11.20    1.56
   0   0  -6    9.65    2.72
   0   0  -7    1.69    2.72
   0   0  -7    1.74    1.19
   0   0  -7    0.67    2.16
   0   0  -7    2.20    3.66
   0   0  -7    1.62    1.47
   0   0  -7    3.88    4.80
   0   0   7    1.74    1.41
   0   0   7    0.86    1.79
   0   0  -8  465.75   22.33
   0   0  -8  305.94   19.95
   0   0  -8  310.36   19.59
   0   0  -8  211.92   19.92
   0   0  -8  398.70   23.23
   0   0   8  317.78   19.52
   0   0   8  246.66   20.20
   0   0   8  320.39   19.33
   0   0  -8  263.58   19.16
   0   0   8  309.27   21.35
   0   0  -8  349.97   20.36
   0   0  -9    0.83    1.84
   0   0  -9    0.47    1.48
   0   0   9    0.10    3.30
   0   0  -9    0.57    2.71
   0   0  -9    0.64    2.35
   0   0  -9    0.83    3.91
   0   0   9    0.65    2.11
   0   0 -10  321.67   22.52
   0   0  10  311.48   23.08
   0   0 -10  362.08   23.00
   0   0 -10  392.25   23.46
   0   0 -10  339.55   22.35
   0   0  10  340.46   22.53
   0   0  11    8.94    2.59
   0   0 -11    8.36    3.35
   0   0 -11    8.54    3.34
   0   0 -11    8.75    2.80
   0   0 -11   10.57    2.21
   0   0 -11   10.58    1.87
   0   0  12   36.63   19.05
   0   0 -12   54.37    5.14
   0   0 -12   51.38    5.48
   0   0 -12   49.41    5.28
   0   0 -12   50.98    4.40
   0   0  12   47.97    4.64
   0   0  13    8.97    4.21
   0   0 -13   11.32    2.19
   0   0 -13    7.95    2.68
   0   0 -13   10.12    3.17
   0   0  13    3.96    5.62
   0   0  13   11.90    2.38
   0   0 -14    1.83    1.51
   0   0  14    1.17    3.08
   0   0 -15   -0.39    1.04
   0   0  15    1.93    1.94
   0   1 -15    4.01    1.33
   0   1 -15    3.29    1.45
   0   1 -14    2.67    1.40
   0  -1  14    4.15    2.31
   0   1 -14    0.06    1.84
   0  -1  13    5.84    3.33
   0  -1  13    3.41    5.73
   0   1 -13    6.71    1.87
   0   1 -13    9.86    2.87
   0  -1  12  154.09   11.18
   0   1 -12  169.07   11.94
   0  -1  12  166.88   23.67
   0  -1  12  135.19   12.28
   0   1 -12  172.72   11.79
   0   1 -12  165.92   11.19
   0   1 -11 1017.23   65.65
   0   1 -11 1007.45   65.46
   0  -1  11  772.60   73.45
   0   1 -11 1022.79   64.77
   0   1 -11 1047.42   65.04
   0  -1  11  983.18   64.96
   0   1 -10    7.39    2.98
   0   1 -10   10.38    1.89
   0   1 -10    6.27    2.81
   0   1 -10    5.28    3.34
   0   1 -10    6.26    2.08
   0  -1  10   10.31    2.62
   0   1  -9    5.58    2.82
   0   1  -9    1.60    3.12
   0   1  -9    4.08    1.70
   0   1  -9    4.89    2.18
   0  -1   9    2.04    2.25
   0   1  -9    3.83    1.53
   0   1  -8   33.78    4.19
   0   1  -8   26.55    2.69
   0   1  -8   27.45    3.43
   0  -1   8   28.29    7.21
   0  -1   8   28.63    3.02
   0   1  -8   29.37    2.89
   0   1  -7   23.05    2.96
   0   1  -7   27.83    5.24
   0  -1   7   24.26    2.66
   0   1  -7   23.94    2.32
   0   1  -7   19.84    2.37
   0   1  -7   25.02    3.57
   0   1  -6  594.43   34.44
   0   1  -6  476.70   31.66
   0   1  -6  479.82   31.82
   0  -1   6  523.13   32.01
   0   1  -6  497.40   32.08
   0  -1   5 2394.61  142.23
   0   1  -5 2124.44  141.99
   0   1  -5 2474.83  144.02
   0   1  -4  248.02   19.17
   0  -1   4  227.83   19.92
   0  -1   4  266.74   19.03
   0   1  -4  287.65   20.46
   0   1  -3  328.48   24.77
   0   1  -3  288.64   23.95
   0  -1   3  349.43   23.86
   0  -1   2    1.80    2.05
   0  -1   2    4.00    1.42
   0   1  -2    3.47    2.66
   0   1  -2    3.37    1.04
   0  -1   1  272.72   18.92
   0   1  -1  292.83   18.46
   0   1   0    8.60    1.38
   0  -1   0   13.10    1.39
   0  -1  -1  124.24    8.16
   0  -1  -1  123.96    8.54
   0   1   1  145.10    8.56
   0   1   2    3.44    1.82
   0  -1  -2    1.70    1.44
   0  -1  -3  525.59   33.58
   0  -1  -3  452.58   32.88
   0   1   3  549.86   32.77
   0   1   4    2.64    1.44
   0  -1  -4    1.59    1.88
   0  -1  -4    5.42    3.25
   0   1   4    2.58    1.81
   0  -1  -5  700.35   43.24
   0   1   5  659.74   41.79
   0   1   5  638.31   41.74
   0  -1  -5  660.34   42.01
   0  -1  -6  668.77   43.25
   0   1   6  661.84   42.88
   0   1   6  718.58   42.96
   0  -1  -6  633.57   42.87
   0  -1  -6  741.66   44.82
   0  -1  -7    6.00    1.48
   0  -1  -7    3.93    1.49
   0   1   7    5.46    2.09
   0  -1  -7    5.41    2.20
   0   1   7    4.82    1.68
   0  -1  -7    8.93    3.72
   0  -1  -7    4.19    2.38
   0  -1  -7    7.00    2.77
   0   1   8   96.24    6.41
   0  -1  -8  103.04    6.42
   0   1   8   92.34    6.77
   0  -1  -8   91.00    6.62
   0  -1  -8   81.26    7.05
   0  -1  -8   82.11    6.21
   0  -1  -8  111.38    9.63
   0  -1  -8   88.60    7.31
   0   1   8   85.24    6.58
   0  -1  -9    1.31    3.72
   0   1   9    2.05    4.08
   0   1   9    2.01    1.49
   0  -1  -9    1.86    1.75
   0  -1  -9    2.49    2.87
   0  -1  -9    4.43    2.26
   0   1   9    2.19    1.98
   0  -1 -10   30.97    3.69
   0   1  10   32.52    2.98
   0  -1 -10   35.54    4.74
   0   1  10   31.48    3.40
   0  -1 -10   28.96    5.94
   0  -1 -10   27.68    3.21
   0   1  10   28.85    4.74
   0  -1 -10   33.34    4.40
   0  -1 -11   45.55    4.97
   0   1  11   49.65    4.68
   0   1  11   45.90    5.72
   0  -1 -11   54.37    4.60
   0  -1 -11   64.62    5.80
   0  -1 -11   53.23    4.29
   0   1  12 1190.79   78.58
   0  -1 -12 1238.69   78.34
   0   1  12 1097.56   86.31
   0  -1 -12 1331.45   79.37
   0  -1 -12 1211.73   79.07
   0  -1 -12 1220.83   78.62
   0   1  12 1202.82   79.13
   0   1  13   74.39   17.53
   0  -1 -13   69.36    5.29
   0  -1 -13   64.82    6.06
   0   1  13   61.89    5.48
   0  -1 -13   69.59    6.18
   0  -1 -13   67.90    5.85
   0   1  14   43.42    5.50
   0  -1 -14   49.02    4.49
   0  -1 -14   49.92    4.62
   0  -1 -14   43.37    3.84
   0  -1 -15    1.15    1.16
   0   1  15    2.42    2.57
   0   1  16    4.00    1.50
   0   2 -15   -1.32    1.70
   0   2 -14   12.44    1.57
   0   2 -14   10.94    1.87
   0  -2  13    2.02    2.33
   0   2 -13    4.46    2.18
   0   2 -13    3.05    1.61
   0  -2  13    2.13    5.40
   0   2 -12    8.51    2.97
   0  -2  12    1.06   15.93
   0  -2  12    9.81    7.70
   0   2 -12   10.87    2.16
   0  -2  12   10.76    3.48
   0   2 -11  108.01    8.42
   0  -2  11   87.32   22.12
   0  -2  11  102.55    7.69
   0  -2  11   84.17    8.73
   0   2 -11  116.14    7.81
   0   2 -10  243.31   16.46
   0  -2  10  227.44   16.36
   0   2 -10  249.19   16.37
   0   2 -10  234.11   17.13
   0   2 -10  260.46   16.28
   0   2 -10  242.97   16.97
   0   2  -9  110.04    7.62
   0  -2   9  102.44    7.76
   0   2  -9  103.06    7.77
   0   2  -9  105.89    8.21
   0   2  -9  116.72    8.60
   0   2  -8  158.90   11.47
   0   2  -8  163.43   11.88
   0   2  -8  173.49   11.39
   0   2  -8  171.14   12.17
   0   2  -8  167.98   12.35
   0  -2   8  172.77   11.52
   0   2  -7   20.52    3.53
   0   2  -7   21.03    2.27
   0   2  -7   21.40    3.40
   0   2  -7   20.64    2.43
   0   2  -7   23.48    2.80
   0  -2   7   22.77    2.68
   0   2  -6 1943.29  120.59
   0  -2   6 1904.34  120.02
   0   2  -6 1912.81  120.42
   0   2  -6 1775.80  120.06
   0   2  -6 1923.22  120.04
   0   2  -6 1895.29  120.31
   0   2  -5    0.64    1.28
   0   2  -5    0.35    1.62
   0  -2   5   -0.33    1.84
   0   2  -5   -1.63    2.25
   0  -2   4    0.80    1.89
   0   2  -4   -0.65    1.68
   0  -2   3   31.87    2.97
   0  -2   3   38.78    3.56
   0   2  -3   28.02    2.99
   0  -2   2   46.58    5.20
   0   2  -2   57.83    4.43
   0  -2   2   53.01    4.94
   0  -2   1   38.73    2.76
   0   2  -1   29.54    3.77
   0   2  -1   33.17    2.79
   0  -2   1   27.33    3.15
   0  -2   0 3568.18  229.93
   0   2   0 3362.19  229.91
   0  -2   0 3698.76  229.40
   0  -2  -1   30.42    3.43
   0   2   1   35.28    2.30
   0  -2  -1   38.84    2.70
   0  -2  -2 1039.88   69.30
   0  -2  -2 1096.91   68.71
   0   2   2 1218.43   69.33
   0  -2  -2 1052.37   68.58
   0  -2  -3   83.29    5.19
   0   2   3   92.79    6.34
   0   2   4  270.35   17.22
   0   2   4  268.62   15.69
   0   2   4  262.52   15.76
   0  -2  -4  288.02   17.26
   0  -2  -5   10.67    2.52
   0   2   5   11.83    1.46
   0   2   5   10.78    1.70
   0  -2  -5    9.82    3.86
   0  -2  -6   28.67    4.57
   0  -2  -6   22.39    3.18
   0   2   6   26.48    2.46
   0  -2  -6   23.35    2.54
   0  -2  -7  139.39    9.54
   0   2   7  127.88    8.91
   0  -2  -7  137.67   11.18
   0   2   8 1036.80   63.30
   0   2   8 1017.32   63.47
   0  -2  -8 1015.61   63.84
   0   2   8  974.79   63.32
   0  -2  -8 1016.29   63.77
   0  -2  -8 1159.15   66.16
   0  -2  -8 1018.01   63.25
   0   2   9   14.33    2.06
   0  -2  -9   11.15    1.71
   0  -2  -9   16.07    4.37
   0   2   9    9.51    2.47
   0  -2  -9   12.42    2.95
   0  -2  -9   12.95    2.80
   0  -2  -9   12.81    1.93
   0   2   9   12.78    2.39
   0  -2  -9   13.41    2.24
   0  -2  -9   13.24    3.10
   0   2  10  433.08   27.86
   0   2  10  447.39   27.72
   0  -2 -10  499.11   31.72
   0  -2 -10  417.49   28.40
   0  -2 -10  461.78   27.94
   0  -2 -10  498.13   28.75
   0  -2 -10  390.31   27.60
   0   2  11  151.62   10.35
   0  -2 -11  136.11   10.85
   0  -2 -11  152.66   10.37
   0  -2 -11  147.89   11.28
   0   2  11  150.10   10.12
   0   2  11  115.96   11.44
   0  -2 -11  164.03   13.99
   0  -2 -12    0.97    1.53
   0  -2 -12    0.65    3.01
   0  -2 -12    0.97    2.71
   0  -2 -12    0.07    1.95
   0   2  12    2.77    3.81
   0   2  12    2.10   15.57
   0   2  12    2.60    1.79
   0   2  12    0.88    2.21
   0   2  13    3.96    3.24
   0   2  13   11.82   15.70
   0  -2 -13    5.06    3.00
   0  -2 -13    3.92    2.06
   0  -2 -13    3.72    2.72
   0   2  13    3.37    2.29
   0  -2 -14    1.69    2.26
   0   2  14   -0.97    3.84
   0  -2 -14   -0.35    2.59
   0   2  14    3.95    2.06
   0  -2 -14    3.52    1.71
   0   2  14    1.65    2.25
   0   2  15   16.68    3.37
   0  -2 -15   15.85    2.59
   0  -2 -15   17.56    1.99
   0   2  16   -1.71    1.86
   0  -2 -16   -0.02    0.91
   0   3 -14    1.14    1.39
   0   3 -13   22.97    2.38
   0   3 -13   23.55    2.84
   0  -3  13   21.81    5.68
   0   3 -12    2.49    1.80
   0   3 -12    3.55    2.36
   0  -3  12   -0.82    7.21
   0   3 -11   76.17    6.84
   0  -3  11   90.93   20.83
   0  -3  11   87.49    6.97
   0   3 -11   76.79    6.13
   0   3 -10  218.45   13.70
   0  -3  10  190.48   27.89
   0   3 -10  228.31   14.46
   0   3 -10  224.02   13.64
   0  -3  10  190.07   14.39
   0   3  -9  696.93   46.30
   0   3  -9  727.38   45.73
   0   3  -9  723.53   45.74
   0  -3   9  681.24   45.54
   0   3  -8   19.11    4.54
   0  -3   8   24.42    2.92
   0   3  -8   30.91    3.02
   0   3  -8   23.67    2.79
   0   3  -8   30.49    6.74
   0   3  -8   27.45    2.74
   0   3  -8   21.36    3.81
   0   3  -7   51.73    3.99
   0   3  -7   42.03    4.76
   0   3  -7   55.63    7.47
   0   3  -7   41.07    3.85
   0   3  -7   44.19    3.74
   0  -3   7   44.73    3.91
   0  -3   6   11.68    2.01
   0   3  -6   13.33    4.58
   0   3  -6   13.75    2.81
   0   3  -6   13.93    1.86
   0   3  -6   13.15    2.24
   0   3  -5   30.36    3.03
   0   3  -5   28.31    3.28
   0   3  -5   29.23    2.63
   0  -3   5   28.58    2.76
   0   3  -5   32.50    5.65
   0  -3   4 1425.64   93.95
   0  -3   4 1598.21   94.40
   0   3  -4 1497.61   94.24
   0   3  -4 1412.84   94.28
   0   3  -4 1695.71   96.54
   0   3  -3  983.03   55.29
   0  -3   3  790.08   53.10
   0   3  -3  814.15   53.41
   0  -3   3  955.02   53.58
   0  -3   2  688.80   40.50
   0  -3   2  609.16   40.27
   0   3  -2  692.73   42.05
   0   3  -2  626.26   40.52
   0   3  -2  630.70   40.59
   0  -3   1  656.95   35.52
   0   3  -1  703.50   36.87
   0   3   0    6.47    1.48
   0  -3   0    4.35    2.47
   0  -3   0    5.07    1.80
   0   3   0    8.17    3.06
   0  -3  -1   10.30    2.47
   0  -3  -1    9.72    1.84
   0   3   1   10.02    1.81
   0  -3  -2    1.10    1.54
   0   3   2    1.62    1.99
   0   3   2   -0.16    0.68
   0  -3  -2    0.07    2.19
   0  -3  -3   14.24    2.42
   0   3   3   14.81    2.80
   0  -3  -3    9.49    3.27
   0  -3  -4   48.80    3.96
   0   3   4   52.60    5.11
   0  -3  -4   38.41    3.95
   0  -3  -5  218.15   16.20
   0  -3  -5  263.33   17.50
   0   3   5  254.84   15.88
   0  -3  -6  830.67   53.70
   0  -3  -6  801.87   53.36
   0  -3  -6  937.81   55.25
   0   3   6  853.58   53.36
   0  -3  -7 1369.86   86.55
   0  -3  -7 1321.56   86.22
   0   3   7 1374.26   86.19
   0  -3  -7 1556.90   88.45
   0  -3  -7 1291.57   86.51
   0  -3  -8   91.83    6.93
   0   3   8   86.02    6.55
   0   3   8   87.26    6.25
   0  -3  -8   90.97    8.58
   0  -3  -8   87.58    6.37
   0  -3  -9  107.72    9.83
   0   3   9  108.63    7.30
   0  -3  -9  101.17    7.74
   0  -3  -9   90.15    6.83
   0   3   9   93.36    6.95
   0  -3  -9  100.94    7.62
   0  -3 -10   -0.72    2.61
   0  -3 -10   -1.84    2.37
   0  -3 -10    0.24    1.42
   0   3  10    0.05    1.72
   0  -3 -10    2.63    3.63
   0  -3 -10   -2.46    2.80
   0   3  10    0.06    2.23
   0   3  11  299.89   25.30
   0  -3 -11  342.38   23.83
   0  -3 -11  311.63   24.57
   0  -3 -11  449.11   25.20
   0  -3 -11  421.68   28.08
   0  -3 -11  399.01   24.25
   0   3  11  387.56   24.04
   0  -3 -12   33.49    4.40
   0   3  12   32.73    3.17
   0   3  12   21.09    5.26
   0  -3 -12   31.31    3.39
   0  -3 -12   26.58    4.08
   0  -3 -13  481.61   28.84
   0  -3 -13  437.67   28.08
   0   3  13  404.53   27.95
   0   3  13  445.71   27.88
   0  -3 -13  357.48   28.35
   0   3  13  440.50   29.04
   0  -3 -13  428.83   27.79
   0   3  13  491.20   35.90
   0  -3 -14    8.53    2.91
   0   3  14    7.26    2.23
   0  -3 -14   10.71    2.02
   0   3  14    9.53    3.07
   0   3  15    9.14    2.13
   0  -3 -15    8.10    1.67
   0   3  15    4.11    3.17
   0   3  16    7.35    2.38
   0  -3 -16    3.03    0.99
   0   3  17    1.71    1.95
   0  -4  13   -2.18    4.03
   0   4 -13    0.62    1.58
   0   4 -12    1.03    1.51
   0   4 -12   -1.06    2.03
   0  -4  12    4.22    6.01
   0   4 -11   18.58    3.13
   0   4 -11   18.06    2.52
   0  -4  11   13.83    3.15
   0  -4  11   17.33    8.66
   0   4 -10  294.26   19.90
   0  -4  10  327.78   31.67
   0   4 -10  299.74   20.29
   0   4  -9  193.65   13.36
   0   4  -9  185.18   12.87
   0   4  -9  182.08   12.90
   0  -4   9  206.35   27.13
   0  -4   8  541.74   47.08
   0   4  -8  544.12   36.30
   0   4  -8  577.30   36.90
   0   4  -8  530.41   36.99
   0   4  -8  579.49   36.44
   0   4  -7   64.03    5.27
   0   4  -7   66.17    6.40
   0   4  -7   77.14    8.97
   0   4  -7   57.02    5.86
   0   4  -6   40.04    4.46
   0   4  -6   49.48    7.19
   0   4  -6   44.75    3.91
   0   4  -6   44.09    4.99
   0   4  -5   22.69    3.66
   0  -4   5   21.19    2.23
   0   4  -5   25.03    5.42
   0   4  -5   21.22    3.22
   0   4  -5   22.17    2.55
   0  -4   4 1315.71   88.75
   0   4  -4 1388.57   89.29
   0   4  -4 1517.63   89.16
   0   4  -4 1463.68   89.50
   0   4  -4 1545.44   91.88
   0  -4   3   48.88    4.38
   0   4  -3   44.86    3.77
   0   4  -3   49.63    3.82
   0   4  -3   45.20    4.07
   0  -4   3   42.83    3.26
   0   4  -3   51.65    6.29
   0   4  -2    9.74    3.62
   0  -4   2    5.23    2.44
   0   4  -1   91.16    7.95
   0  -4   1   91.23    6.51
   0   4   0 1881.60  119.68
   0  -4  -1  127.10    9.31
   0  -4  -1  111.21    8.21
   0   4   1  132.33    8.22
   0  -4  -2 1989.09  119.46
   0  -4  -2 1810.50  118.29
   0   4   2 1889.46  118.47
   0   4   3  199.92   12.57
   0  -4  -3  194.76   12.88
   0  -4  -3  216.34   13.24
   0  -4  -4   37.74    3.58
   0   4   4   36.62    2.71
   0   4   4   37.21    2.93
   0  -4  -4   31.48    4.78
   0  -4  -4   35.29    3.49
   0   4   5    0.09    1.36
   0  -4  -5   -0.09    2.11
   0  -4  -6  507.79   33.43
   0   4   6  518.09   33.03
   0   4   6  507.39   32.92
   0  -4  -6  556.33   34.95
   0  -4  -7   13.26    3.87
   0  -4  -7   11.31    1.91
   0  -4  -7   10.05    2.46
   0   4   7   12.94    1.93
   0   4   7   10.80    1.80
   0  -4  -7   11.75    2.78
   0   4   8 1240.59   85.51
   0  -4  -8 1369.88   85.49
   0  -4  -8 1419.27   85.94
   0   4   8 1389.86   85.44
   0   4   8 1322.27   85.36
   0  -4  -8 1319.52   85.85
   0   4   9   16.75    2.35
   0  -4  -9   15.09    2.38
   0   4   9   15.71    2.16
   0  -4  -9   16.75    2.99
   0  -4  -9   20.00    3.44
   0  -4  -9   24.19    4.75
   0   4   9   19.58    2.85
   0  -4 -10  362.05   25.39
   0   4  10  381.13   25.53
   0   4  10  389.30   25.53
   0  -4 -10  372.00   26.08
   0   4  10  452.67   25.84
   0  -4 -10  409.77   26.27
   0  -4 -10  422.21   28.67
   0  -4 -11  130.54    9.39
   0  -4 -11  130.50   11.83
   0   4  11  115.61    8.85
   0   4  11  118.61    8.66
   0  -4 -11  128.30    8.46
   0   4  11  118.85    8.61
   0  -4 -11  133.55    9.67
   0   4  12  128.23   17.50
   0  -4 -12  146.59   10.07
   0   4  12  113.58   11.52
   0   4  12  142.38   10.00
   0  -4 -12  159.16   11.00
   0   4  12  139.31    9.92
   0  -4 -13    7.29    2.23
   0   4  13   11.76   11.28
   0   4  13    5.85    2.27
   0   4  13    8.21    2.04
   0   4  13    8.83    4.34
   0  -4 -13   10.26    3.33
   0   4  14   66.27    6.36
   0   4  14   61.89    4.99
   0   4  14   67.84    5.29
   0  -4 -14   67.96    5.84
   0  -4 -14   61.57    5.09
   0  -4 -15   15.51    2.13
   0   4  15   19.27    2.96
   0  -4 -16    0.52    0.92
   0   4  16    0.04    1.46
   0  -5  12    9.73    4.93
   0   5 -12    8.33    2.16
   0   5 -11    8.70    2.46
   0  -5  11    5.64    7.49
   0  -5  11    5.17    2.44
   0   5 -11    5.29    1.88
   0  -5  10   11.79    3.49
   0   5 -10   13.75    3.05
   0   5 -10   14.22    2.52
   0   5  -9    1.94    2.55
   0   5  -9    1.92    2.10
   0   5  -9   -0.14    2.09
   0  -5   8  198.14   24.60
   0   5  -8  156.01   11.76
   0   5  -8  181.23   12.25
   0   5  -7  159.68   10.87
   0  -5   7  135.60   10.60
   0  -5   7  154.70   24.22
   0   5  -7  148.30   11.33
   0   5  -7  147.78   10.52
   0   5  -6  128.88    9.70
   0   5  -6  126.54   12.45
   0   5  -6  119.37    8.85
   0  -5   6  120.97   21.02
   0   5  -6  116.66    8.96
   0   5  -5  124.31   11.68
   0   5  -5  118.28    9.31
   0   5  -5  115.84    8.56
   0   5  -5  120.88    8.62
   0   5  -4  350.29   23.44
   0   5  -4  350.65   23.00
   0   5  -4  344.96   23.00
   0   5  -4  348.84   25.81
   0  -5   4  353.83   26.27
   0   5  -3  651.03   39.87
   0   5  -3  652.46   40.22
   0   5  -3  590.18   39.68
   0   5  -3  623.09   39.86
   0   5  -3  672.06   42.49
   0   5  -2 1423.42   89.19
   0   5  -2 1482.50   91.44
   0   5  -2 1327.80   89.05
   0   5  -2 1460.33   89.50
   0   5  -1  129.99    8.89
   0   5  -1  127.88    8.75
   0  -5   0    1.05    2.19
   0  -5   0   -2.42    6.12
   0   5   0    0.58    1.87
   0   5   1 1129.95   67.40
   0  -5  -1  986.71   67.30
   0  -5  -2 1683.39  106.43
   0   5   2 1655.12  106.62
   0   5   3 2940.27  192.68
   0  -5  -3 3097.11  192.31
   0  -5  -3 2762.38  192.58
   0   5   3 3110.58  192.11
   0   5   4 1504.41   92.12
   0  -5  -4 1613.44   92.59
   0   5   4 1395.10   91.93
   0   5   5 1115.46   68.10
   0   5   5 1013.67   67.60
   0  -5  -5 1120.06   68.18
   0   5   5 1068.92   67.78
   0  -5  -5 1118.76   68.22
   0   5   6  128.38    8.42
   0   5   6  121.16    8.27
   0   5   6  119.94    8.88
   0  -5  -6  128.48    9.09
   0  -5  -7  295.79   20.03
   0  -5  -7  356.57   22.22
   0  -5  -7  253.16   19.84
   0   5   7  322.50   19.41
   0  -5  -7  291.45   19.54
   0   5   8   33.19    3.02
   0  -5  -8   34.51    3.28
   0   5   8   37.98    3.12
   0  -5  -8   33.77    3.86
   0  -5  -8   39.20    4.28
   0  -5  -8   36.99    5.68
   0   5   8   32.39    3.57
   0  -5  -9   14.03    4.26
   0  -5  -9   18.63    3.07
   0   5   9   14.37    2.76
   0  -5  -9   17.03    3.41
   0   5   9   15.66    2.27
   0  -5  -9   15.32    2.30
   0   5   9   16.43    2.19
   0  -5 -10    3.87    3.51
   0  -5 -10    3.44    1.96
   0   5  10    3.49    1.89
   0   5  10    4.75    2.02
   0  -5 -10    6.18    3.13
   0   5  10    4.02    2.50
   0   5  11   37.09    3.52
   0   5  11   34.75    3.76
   0  -5 -11   31.33    4.60
   0  -5 -11   39.23    4.28
   0  -5 -11   39.17    6.00
   0  -5 -11   34.22    3.27
   0   5  11   36.18    3.44
   0  -5 -12  465.16   27.22
   0   5  12  416.84   26.25
   0   5  12  389.55   26.21
   0  -5 -12  405.25   26.89
   0   5  13  253.79   21.34
   0   5  13  309.44   20.17
   0   5  13  293.09   20.13
   0  -5 -13  346.94   21.20
   0  -5 -13  313.31   20.28
   0  -5 -14   18.06    3.64
   0  -5 -14   14.50    3.11
   0   5  14   19.09    4.14
   0   5  14   19.03    2.52
   0   5  14   14.99    2.36
   0  -5 -14   19.02    2.42
   0   5  15    2.46    3.01
   0   5  15    3.64    2.80
   0  -5 -15    2.13    1.42
   0   5  15    5.06    1.65
   0  -5 -16    7.42    1.23
   0   5  16    6.87    2.30
   0   5  16    9.29    1.87
   0   5  17   21.18    2.40
   0  -5 -17   13.46    1.87
   0   6 -12   82.56    6.01
   0   6 -11    3.83    1.96
   0  -6  11   -0.96    1.03
   0  -6  10   17.84    8.36
   0   6 -10   21.32    3.24
   0  -6  10   23.81    3.52
   0  -6   9   90.01    7.75
   0   6  -9   87.04    6.85
   0  -6   9   78.13   12.50
   0   6  -9   92.93    7.34
   0   6  -8   14.58    3.52
   0   6  -8   18.38    2.57
   0   6  -8   16.55    2.90
   0  -6   7  580.38   36.43
   0   6  -7  541.04   36.61
   0   6  -7  541.63   36.47
   0   6  -6  407.33   27.04
   0   6  -6  397.91   27.35
   0  -6   6  412.67   27.01
   0   6  -6  388.49   26.90
   0  -6   5   31.82   14.56
   0   6  -5   21.84    4.34
   0   6  -5   22.36    5.75
   0   6  -5   19.40    3.37
   0  -6   5   21.00    3.58
   0   6  -5   22.69    3.10
   0   6  -4   99.33    7.53
   0   6  -4   97.24    7.50
   0   6  -4   83.03    7.11
   0   6  -4  110.77   10.75
   0  -6   4  104.83    7.89
   0   6  -4  114.87    8.29
   0   6  -3  190.37   12.39
   0   6  -3  150.22   11.43
   0  -6   3  179.91   12.09
   0   6  -3  169.47   11.71
   0   6  -3  166.60   11.73
   0   6  -2  247.24   17.17
   0   6  -2  260.14   17.41
   0   6  -2  219.79   18.09
   0   6  -2  280.18   17.95
   0  -6   2  294.83   17.72
   0   6  -1  257.84   21.49
   0   6  -1  353.35   20.95
   0   6  -1  292.32   20.87
   0   6  -1  352.14   21.39
   0   6   0  311.22   19.37
   0   6   0  278.64   19.02
   0  -6   0  265.37   18.96
   0   6   0  317.93   18.99
   0   6   0  262.35   18.92
   0   6   1   59.88    5.47
   0  -6  -1   62.25    6.92
   0   6   1   74.64    5.65
   0  -6  -1   76.94    5.55
   0  -6  -2  187.39   14.81
   0   6   2  155.30   13.15
   0   6   2  201.31   13.49
   0   6   2  217.40   13.31
   0   6   2  202.90   13.39
   0  -6  -2  202.93   13.12
   0   6   3   45.95    3.44
   0   6   3   52.36    4.54
   0  -6  -3   54.69    4.17
   0   6   3   42.31    4.67
   0   6   3   49.95    4.63
   0  -6  -3   46.82    4.74
   0  -6  -3   48.95    5.74
   0   6   4  160.24   12.71
   0  -6  -4  170.92   12.56
   0   6   4  180.13   11.88
   0   6   5   55.37    3.71
   0  -6  -5   55.76    5.06
   0   6   5   54.83    4.07
   0   6   5   61.13    4.90
   0  -6  -6  816.08   47.36
   0   6   6  739.62   46.71
   0   6   6  669.25   48.34
   0  -6  -6  650.83   46.97
   0   6   6  741.53   46.51
   0   6   7   21.15    6.06
   0   6   7   30.04    2.66
   0  -6  -7   31.75    3.90
   0   6   7   29.74    2.54
   0  -6  -7   22.67    3.30
   0   6   8   45.57    3.40
   0  -6  -8   41.58    5.95
   0  -6  -8   39.54    3.59
   0  -6  -8   35.36    4.15
   0  -6  -9   84.83    6.68
   0  -6  -9   69.80    6.49
   0  -6  -9   82.43    5.88
   0   6   9   77.30    5.60
   0   6   9   77.78    6.12
   0   6   9   69.89    5.65
   0  -6  -9   78.36    8.40
   0   6  10  412.27   26.86
   0   6  10  400.27   26.53
   0  -6 -10  429.00   29.90
   0  -6 -10  444.39   27.48
   0   6  10  400.84   26.66
   0  -6 -10  403.28   26.76
   0  -6 -10  403.18   27.25
   0   6  11   50.69    4.39
   0   6  11   50.19    4.70
   0  -6 -11   50.84    5.60
   0   6  11   51.18    4.23
   0   6  12   16.04    2.50
   0  -6 -12   10.21    3.69
   0   6  12   14.90    2.31
   0   6  12   10.45    5.40
   0  -6 -12   12.05    3.14
   0   6  13  130.90    9.03
   0  -6 -13  124.14    9.22
   0  -6 -13  129.82    9.72
   0   6  13  109.19   10.46
   0   6  13  129.77    9.12
   0  -6 -13  137.36   10.01
   0   6  14    4.41    3.23
   0   6  14    5.34    3.82
   0   6  14    3.46    1.85
   0  -6 -14    4.94    3.00
   0   6  14    3.85    1.89
   0  -6 -14    4.88    1.89
   0  -6 -15  131.41    9.41
   0   6  15  142.58   10.23
   0   6  15  135.85   10.12
   0  -6 -15  150.46   10.35
   0   6  15  136.56    9.44
   0   6  16    8.89    2.13
   0  -6 -16    4.85    1.11
   0   6  16    5.49    1.97
   0   6  16    7.63    1.46
   0   6  17  100.91    6.30
   0  -6 -17   82.98    6.36
   0   7 -11    8.90    2.32
   0  -7  11    8.88    5.10
   0  -7  10    1.82    2.02
   0   7 -10    0.58    1.97
   0  -7  10   -3.34    5.41
   0  -7   9   16.04    7.92
   0   7  -9    7.09    2.84
   0  -7   9   11.49    3.28
   0  -7   8   60.34   10.61
   0  -7   8   59.38    6.10
   0   7  -8   50.06    5.09
   0   7  -8   56.63    5.48
   0   7  -8   56.23    4.66
   0   7  -7  144.62   10.24
   0   7  -7  146.78   10.79
   0  -7   7  125.08   15.79
   0   7  -7  136.69   10.56
   0   7  -6    0.29    2.58
   0   7  -6   -1.71    2.32
   0  -7   6    0.82    2.83
   0   7  -6    2.62    3.35
   0  -7   6    7.06   11.17
   0   7  -5  493.91   34.06
   0   7  -5  491.55   34.12
   0   7  -5  518.92   34.46
   0  -7   5  553.28   34.12
   0   7  -5  519.13   33.96
   0   7  -4  454.19   30.02
   0   7  -4  448.14   29.93
   0   7  -4  508.47   30.51
   0   7  -4  490.25   29.92
   0  -7   4  497.75   30.08
   0   7  -3  163.71   12.99
   0   7  -3  192.61   13.03
   0   7  -3  191.03   13.66
   0   7  -3  179.58   13.13
   0  -7   3  201.75   13.31
   0   7  -2   18.17    3.37
   0  -7   2   30.66    3.78
   0   7  -2   31.91    4.55
   0   7  -2   24.08    3.24
   0   7  -1   22.41    3.56
   0   7  -1   35.45    3.44
   0   7  -1   31.02    4.33
   0   7   0   25.48    3.45
   0  -7   0   24.73    4.59
   0   7   0   22.21    3.45
   0   7   0   31.99    3.34
   0  -7  -1   16.59    3.99
   0   7   1   12.49    3.01
   0   7   1   23.06    3.45
   0  -7  -1   19.80    2.89
   0  -7  -2   40.90    4.02
   0   7   2   37.59    4.55
   0  -7  -2   41.20    4.17
   0   7   2   42.43    4.22
   0  -7  -2   46.00    5.78
   0  -7  -3    5.62    2.88
   0  -7  -3   10.11    2.55
   0   7   3    7.33    3.10
   0   7   3   10.30    2.61
   0  -7  -3    8.98    2.37
   0  -7  -3    7.80    3.70
   0   7   4    1.43    1.14
   0  -7  -4    0.63    3.05
   0   7   4    3.05    2.61
   0  -7  -4    1.63    2.64
   0   7   4    1.82    2.92
   0   7   5   13.72    4.00
   0   7   5   16.10    1.89
   0  -7  -5   16.27    4.48
   0   7   5   19.58    3.04
   0  -7  -5   12.60    2.75
   0  -7  -5   18.81    3.32
   0   7   6  125.67    8.47
   0   7   6  122.97   11.07
   0  -7  -6  138.79    9.55
   0  -7  -6  113.29    8.97
   0   7   7    3.60    3.05
   0   7   7   12.20    1.91
   0  -7  -7   10.69    2.38
   0   7   7    9.88    6.00
   0  -7  -7   11.22    3.17
   0  -7  -8   39.83    4.63
   0  -7  -8   48.39    6.48
   0  -7  -8   42.04    3.81
   0   7   8   46.11    3.87
   0  -7  -8   55.41    5.02
   0   7   8   45.97    3.47
   0  -7  -9  104.49    7.71
   0  -7  -9  129.69    8.81
   0   7   9  100.48    7.97
   0  -7  -9   92.14    8.18
   0   7   9  105.33    7.63
   0  -7  -9  124.69   11.06
   0   7   9  110.37    7.40
   0  -7 -10   43.30    4.87
   0   7  10   34.12    3.15
   0   7  10   32.50    3.86
   0  -7 -10   35.54    4.34
   0  -7 -10   35.20    3.53
   0  -7 -11  291.03   18.61
   0   7  11  273.07   17.47
   0   7  11  266.54   17.65
   0  -7 -11  263.67   17.75
   0  -7 -11  273.37   18.39
   0  -7 -12  220.63   15.46
   0   7  12  202.06   14.79
   0   7  12  226.02   14.68
   0  -7 -12  235.64   15.80
   0  -7 -13    2.89    2.49
   0   7  13    0.66    4.30
   0  -7 -13    0.61    3.00
   0   7  13    4.01    1.93
   0   7  13    1.65    1.79
   0  -7 -14   27.26    2.93
   0   7  14   25.51    2.83
   0   7  14   24.71    4.48
   0   7  14   27.92    3.72
   0  -7 -14   30.65    3.97
   0   7  15    2.32    2.17
   0  -7 -15    1.90    1.36
   0   7  15    3.75    1.52
   0   7  15    3.19    2.79
   0  -7 -16    6.75    1.74
   0   7  16    7.82    1.47
   0  -7 -16    6.10    1.15
   0   7  16    8.23    1.70
   0   7  16    9.17    2.06
   0   7  17   -0.10    1.13
   0  -7 -17   -0.58    1.38
   0  -8   9    4.61    4.90
   0   8  -9    1.57    2.09
   0  -8   9    0.40    2.27
   0  -8   8    1.52    3.11
   0  -8   8    4.62    6.88
   0   8  -8    0.16    2.66
   0   8  -7    0.27    1.86
   0  -8   7    3.77    4.05
   0  -8   7    4.89    8.66
   0   8  -7    0.09    2.66
   0   8  -7    1.21    3.05
   0   8  -6  157.06   11.52
   0   8  -6  138.74   11.30
   0  -8   6  151.18   16.24
   0   8  -6  160.69   11.10
   0  -8   5   -0.60    2.93
   0   8  -5    0.33    2.90
   0   8  -5    0.54    3.12
   0   8  -5    0.46    2.57
   0  -8   5   10.48    9.44
   0   8  -4  424.66   30.01
   0  -8   4  405.90   33.34
   0  -8   4  493.49   30.00
   0   8  -4  472.33   29.84
   0   8  -4  410.97   29.92
   0   8  -3   13.18    3.72
   0   8  -3   12.83    3.26
   0  -8   3   17.06    9.23
   0   8  -3   17.32    3.08
   0  -8   3   12.83    3.32
   0   8  -2  321.25   20.21
   0   8  -2  289.19   20.23
   0   8  -2  263.67   20.19
   0  -8   2  253.74   22.66
   0  -8   2  258.93   22.72
   0  -8   2  333.69   20.33
   0   8  -1  213.11   15.68
   0  -8   1  184.77   17.60
   0   8  -1  247.71   15.79
   0  -8   1  242.58   15.77
   0  -8   1  193.14   17.89
   0   8   0    3.90    3.16
   0  -8   0    0.84    3.41
   0   8   0    3.97    3.40
   0   8   0    3.47    2.60
   0  -8  -1  372.07   22.93
   0   8   1  327.73   23.26
   0   8   1  298.41   22.89
   0  -8  -1  361.72   25.59
   0  -8  -1  362.15   23.10
   0  -8  -2    6.17    3.63
   0   8   2    2.90    3.23
   0  -8  -2    3.77    2.88
   0   8   2    8.93    3.16
   0  -8  -2    5.27    2.65
   0  -8  -3  137.71    9.56
   0   8   3  107.92   10.24
   0   8   3  132.21   10.13
   0   8   3  153.64   10.02
   0  -8  -3  121.34   10.10
   0  -8  -3  134.17   11.83
   0  -8  -3  129.28    9.49
   0  -8  -4    1.78    3.22
   0   8   4    2.01    2.80
   0   8   4    4.25    3.23
   0  -8  -4    0.28    3.24
   0  -8  -5   28.99    3.86
   0   8   5   27.98    3.64
   0   8   5   20.98    2.12
   0   8   5   16.96    4.20
   0  -8  -5   22.82    4.61
   0   8   6   19.38    2.08
   0   8   6   14.26    5.51
   0  -8  -6   15.57    3.05
   0   8   6   20.35    3.32
   0  -8  -6   15.22    3.50
   0   8   7    7.84    2.89
   0   8   7    5.70    1.59
   0  -8  -7    6.17    2.52
   0   8   7    9.01    5.91
   0   8   8  425.96   25.46
   0  -8  -8  333.50   25.28
   0  -8  -8  345.01   25.19
   0   8   8  391.40   24.56
   0  -8  -9  394.48   26.45
   0   8   9  373.16   22.67
   0  -8  -9  330.42   23.28
   0  -8  -9  358.44   22.77
   0   8  10  270.31   17.29
   0  -8 -10  251.01   17.74
   0  -8 -10  262.11   17.08
   0   8  10  257.94   17.00
   0  -8 -10  264.68   17.92
   0  -8 -11  437.31   27.40
   0  -8 -11  443.98   28.08
   0  -8 -11  466.32   28.22
   0   8  12   35.15    5.85
   0  -8 -12   60.92    5.54
   0  -8 -13   11.45    2.68
   0   8  13   12.22    2.15
   0   8  13   14.30    2.70
   0   8  13   11.55    4.06
   0  -8 -13    9.99    3.18
   0  -8 -14    2.26    2.67
   0   8  14    1.79    1.83
   0   8  14    0.10    1.69
   0  -8 -14    0.29    1.60
   0  -8 -14    1.57    2.23
   0  -8 -15    2.51    1.27
   0   8  15    1.65    1.46
   0  -8 -15    1.95    1.92
   0  -8 -16    2.80    0.98
   0  -8 -16    2.19    1.38
   0   8  16    5.06    1.67
   0   9  -8    4.87    2.15
   0  -9   8    8.73    2.57
   0  -9   7  137.30   10.76
   0   9  -7   93.89    7.87
   0   9  -6    7.41    3.41
   0  -9   6   13.43    7.03
   0   9  -6    8.86    3.24
   0   9  -6   11.68    2.63
   0  -9   5  235.63   18.07
   0  -9   5  253.25   15.71
   0   9  -5  211.90   15.17
   0   9  -5  175.29   14.93
   0   9  -5  204.39   14.70
   0   9  -4  255.48   18.08
   0  -9   4  266.78   17.67
   0  -9   4  261.59   20.77
   0  -9   4  273.98   18.60
   0   9  -4  252.30   17.71
   0   9  -4  225.68   17.92
   0   9  -3   11.40    3.85
   0   9  -3   10.16    3.19
   0  -9   3   14.03    8.54
   0  -9   3    9.38    3.37
   0   9  -3   10.37    3.87
   0  -9   3   12.19    4.82
   0  -9   2  413.51   26.10
   0  -9   2  386.64   25.37
   0   9  -2  399.86   25.57
   0   9  -2  354.23   25.76
   0   9  -2  333.71   25.42
   0  -9   2  359.96   27.57
   0  -9   1  292.12   19.83
   0  -9   1  303.63   19.48
   0   9  -1  239.06   19.32
   0   9  -1  290.91   19.59
   0   9   0  297.86   22.60
   0   9   0  310.29   23.02
   0  -9   0  360.17   22.95
   0   9   0  362.94   22.89
   0  -9  -1   56.08    5.47
   0   9   1   46.94    6.14
   0   9   1   66.85    5.93
   0  -9  -1   53.96    5.82
   0  -9  -1   52.41    7.36
   0  -9  -1   50.35    6.12
   0  -9  -2   43.39    4.94
   0   9   2   38.71    5.54
   0  -9  -2   48.63    7.00
   0  -9  -2   47.85    4.75
   0   9   3   22.06    3.93
   0   9   3   14.22    4.03
   0  -9  -3   17.67    3.47
   0  -9  -3   18.11    4.91
   0  -9  -4   13.48    4.56
   0  -9  -4   21.47    3.94
   0   9   4   12.25    4.47
   0  -9  -5  195.63   16.40
   0  -9  -5  199.63   14.08
   0  -9  -5  207.77   14.38
   0   9   5  236.28   14.14
   0  -9  -6  173.22   12.20
   0  -9  -6  146.80   11.76
   0  -9  -6  185.14   12.47
   0   9   6  176.42   14.31
   0   9   6  159.42   10.90
   0   9   7  341.38   23.27
   0   9   7  303.84   26.09
   0  -9  -7  334.47   23.85
   0  -9  -8  386.25   26.37
   0   9   8  416.57   25.47
   0   9   8  308.06   28.11
   0   9   8  284.39   26.05
   0  -9  -9   67.47    6.84
   0  -9  -9   82.04    6.15
   0   9   9   86.31    6.02
   0   9   9  100.75    7.64
   0   9   9   58.47    7.08
   0  -9 -10   44.16    5.30
   0   9  10   53.56    4.75
   0   9  10   39.09    5.67
   0   9  10   49.93    4.23
   0  -9 -10   51.15    4.35
   0  -9 -10   47.03    5.40
   0  -9 -11  585.09   35.39
   0  -9 -11  539.95   35.21
   0   9  11  437.51   35.31
   0   9  11  529.21   34.48
   0  -9 -11  550.99   34.60
   0  -9 -12   14.46    3.69
   0  -9 -12   16.81    2.50
   0   9  12   16.35    4.02
   0  -9 -12   16.42    3.18
   0   9  12   17.48    2.52
   0  -9 -13    2.10    2.30
   0   9  13    4.34    3.45
   0  -9 -13    2.55    2.88
   0  -9 -14    4.85    2.63
   0  -9 -14    5.17    2.02
   0  -9 -14    3.41    2.38
   0   9  14    4.54    2.74
   0  -9 -14    3.58    1.59
   0  -9 -15    0.37    1.14
   0  -9 -15    0.11    1.64
   0   9  15    0.87    1.38
   0   9  15    0.55    1.82
   0   9  16   33.37    2.75
   0  -9 -16   26.42    2.61
   0 -10   6   87.82    7.02
   0  10  -5    5.72    2.44
   0 -10   5    9.14    3.77
   0 -10   4   46.57    5.42
   0  10  -4   33.16    4.29
   0  10  -4   29.47    4.52
   0  10  -4   27.02    4.88
   0 -10   4   45.35    7.18
   0 -10   3   33.78    5.20
   0 -10   3   35.08    6.72
   0  10  -3   16.22    4.42
   0  10  -3   24.32    4.03
   0  10  -3   21.53    4.37
   0 -10   3   33.11    4.52
   0  10  -2   25.38    4.86
   0  10  -2   28.15    4.49
   0 -10   2   35.63    5.39
   0 -10   2   37.23    5.13
   0  10  -1   49.35    5.98
   0 -10   1   57.12    5.42
   0 -10   1   51.80    6.21
   0 -10   1   47.67    6.23
   0  10   0   18.88    4.40
   0 -10   0   23.06    4.80
   0  10   0   18.71    4.10
   0  10   0   16.33    4.70
   0 -10   0   22.68    4.54
   0  10   1  399.45   24.72
   0 -10  -1  401.13   25.31
   0  10   1  338.89   25.05
   0 -10  -1  390.16   24.77
   0 -10  -2   92.03    8.17
   0  10   2   86.79    7.56
   0 -10  -2   79.73    7.36
   0 -10  -3   13.86    3.36
   0  10   3    9.96    4.85
   0  10   4    3.94    3.43
   0  10   4    2.16    4.64
   0 -10  -4    3.72    3.36
   0 -10  -4    2.01    3.60
   0 -10  -5  521.46   32.69
   0  10   5  587.86   32.65
   0 -10  -5  510.51   32.86
   0  10   6  308.34   26.46
   0 -10  -6  308.68   24.45
   0 -10  -6  377.91   24.91
   0 -10  -6  371.55   25.00
   0  10   7  190.06   18.40
   0 -10  -7  219.10   15.85
   0  10   7  225.42   15.06
   0  10   8  199.93   13.28
   0 -10  -8  214.48   14.49
   0 -10  -8  204.18   14.57
   0  10   9   36.13    3.09
   0 -10  -9   25.24    4.49
   0  10   9   36.88    4.92
   0 -10  -9   31.42    3.36
   0  10   9   26.41    3.80
   0  10  10   -0.98    1.64
   0 -10 -10    0.21    2.93
   0 -10 -10   -0.06    1.78
   0  10  10   -0.19    2.74
   0 -10 -11    2.07    1.82
   0  10  11   -0.64    2.92
   0  10  11    0.34    1.63
   0 -10 -11    1.46    2.87
   0  10  12    1.25    2.53
   0 -10 -12    1.39    2.86
   0  10  12    2.95    1.67
   0 -10 -12    0.96    2.57
   0 -10 -13   32.52    3.95
   0  10  13   37.57    3.14
   0  10  13   35.98    3.86
   0 -10 -13   29.24    3.96
   0 -10 -13   32.15    3.70
   0 -10 -14    1.55    1.34
   0  10  14    2.60    1.41
   0 -10 -14    2.10    2.07
   0  10  14    1.94    1.92
   0 -10 -14    4.06    1.74
   0  10  15    3.20    1.42
   0 -10 -15    3.23    1.46
   0 -10 -15    2.00    1.05
   0 -11   5    1.20    2.21
   0  11  -4   30.65    4.16
   0 -11   4   68.65    5.01
   0  11  -3   32.31    4.50
   0 -11   3   53.44    5.10
   0 -11   2  107.66    8.17
   0 -11   2  109.98    8.37
   0 -11   1   54.91    5.89
   0  11  -1   41.83    5.95
   0 -11   1   58.95    5.89
   0 -11   0   76.87    6.75
   0 -11   0   61.20    6.17
   0 -11  -1  293.40   18.15
   0 -11  -1  266.34   17.45
   0 -11  -2  244.61   15.19
   0 -11  -2  272.82   16.20
   0  11   3   63.60    5.75
   0 -11  -3   30.75    5.26
   0 -11  -3   55.36    5.10
   0 -11  -3   57.21    5.95
   0 -11  -3   39.60    5.52
   0 -11  -4   97.75    9.27
   0 -11  -4   97.81    8.98
   0 -11  -5  320.21   24.54
   0 -11  -5  385.64   25.13
   0  11   5  388.52   27.31
   0 -11  -5  384.38   24.86
   0 -11  -6   45.65    5.03
   0  11   6   41.51    8.37
   0  11   6   45.75    4.98
   0 -11  -6   33.61    4.58
   0  11   7  103.18   13.54
   0 -11  -7  129.78   10.79
   0  11   7  187.34   11.65
   0 -11  -7  168.29   11.60
   0 -11  -8  293.25   18.22
   0 -11  -8  223.90   17.82
   0 -11  -9    9.28    3.34
   0 -11  -9    5.89    2.01
   0 -11  -9    6.34    3.40
   0  11   9    6.08    3.74
   0  11  10    8.78    1.77
   0 -11 -10   10.92    3.25
   0 -11 -10    9.18    1.98
   0  11  11   25.03    2.56
   0 -11 -11   24.51    3.69
   0  11  12   17.17    2.33
   0  11  12   18.15    2.13
   0 -11 -12   15.57    2.83
   0 -11 -13   16.86    2.82
   0  11  13   16.44    1.96
   0 -11 -13   16.74    2.52
   0  11  13   15.20    2.11
   0 -11 -14   -0.42    1.01
   0  11  14    0.50    1.09
   0 -11 -14    2.04    1.65
   0 -11 -14    1.47    1.29
   0 -11 -15    4.48    1.77
   0 -12   3   49.55    4.36
   0 -12   2   46.16    4.11
   0 -12   2   25.56    4.06
   0 -12   1   97.81    6.91
   0 -12   1   66.36    7.12
   0 -12   0   28.19    4.57
   0 -12   0   35.93    4.23
   0 -12   0   40.01    4.59
   0 -12  -1   14.36    3.97
   0 -12  -1   23.46    3.62
   0 -12  -1   28.24    4.30
   0 -12  -2   23.00    4.08
   0 -12  -2   17.86    3.22
   0 -12  -3    0.39    2.86
   0 -12  -3    3.26    3.67
   0 -12  -3    3.08    3.42
   0  12   4   25.10    3.77
   0 -12  -4   10.14    3.56
   0  12   4   24.43    7.09
   0 -12  -4   20.48    3.92
   0  12   5   41.47    4.43
   0  12   5   27.06    7.24
   0 -12  -5   24.11    4.17
   0 -12  -5   23.70    4.13
   0  12   6   14.30    3.48
   0 -12  -6   11.61    3.47
   0 -12  -6    8.90    2.83
   0  12   6    7.73    6.50
   0 -12  -7   14.20    3.75
   0  12   7    8.72    6.55
   0  12   8   12.25    3.65
   0 -12  -8   10.97    3.22
   0 -12  -9    3.53    2.80
   0 -12  -9    7.79    2.98
   0 -12 -10   30.34    3.78
   0 -12 -10   23.95    3.52
   0 -12 -11    0.50    2.23
   0 -12 -13   22.27    2.25
   0 -12 -13   15.25    2.49
   0 -12 -14   11.81    2.29
   0 -13   1   40.19    3.68
   0 -13   0    2.86    2.30
   0 -13  -1    0.07    2.59
   0 -13  -2   52.43    5.06
   0  13   2   58.10    7.37
   0 -13  -3   42.18    3.95
   0  13   3   45.55    6.55
   0 -13  -4    2.56    2.52
   0  13   4    0.74    2.61
   0  13   4    1.60    5.55
   0  13   5   27.25    6.13
   0 -13  -5   29.61    3.46
   0 -13  -6    2.91    2.91
   0  13   6    6.66    5.52
   0  13   7    8.03    3.16
   0 -13  -7    4.44    2.77
   0 -13  -8   17.97    3.15
   0 -13  -9   10.27    2.55
   0 -13 -10    8.70    2.30
   0 -13 -11   67.94    5.27
   0 -13 -12   13.06    2.90
   0 -13 -12   44.25    2.81
   0 -14  -2    0.19    2.35
   0 -14  -5   26.44    3.16
   0 -14  -6    6.17    2.09
   0 -14  -7    6.68    2.04
   0 -14  -8   13.41    2.23
   0 -14  -9   47.78    3.91
   0 -14 -10   62.27    4.61
   1 -14  -8   28.24    3.24
   1 -14  -7   15.45    2.84
   1 -14  -6    5.69    2.61
   1 -14  -6   13.16    1.71
   1 -14  -5  201.06   13.38
   1 -14  -4   31.88    2.90
   1 -14  -3   21.14    2.59
   1 -13 -11    7.05    1.90
   1 -13  -8    1.14    2.20
   1 -13  -8   -0.69    1.82
   1 -13  -7   27.55    3.64
   1 -13  -7   34.63    3.51
   1 -13  -6   35.15    3.64
   1 -13  -6   24.87    3.57
   1 -13  -5    4.60    2.38
   1 -13  -4   40.37    4.65
   1 -13  -4   55.81    4.81
   1 -13  -3   18.26    3.19
   1 -13  -3   29.23    3.50
   1 -13  -2   15.89    2.90
   1 -13  -2   52.89    4.06
   1 -13  -1  136.30    9.87
   1 -13   0  146.63   10.34
   1 -12 -13   33.73    3.04
   1 -12 -12   54.67    4.45
   1 -12 -10    8.87    2.55
   1 -12  -8  151.24   10.93
   1 -12  -7    5.73    3.14
   1 -12  -7    4.39    2.99
   1 -12  -6  461.31   30.81
   1 -12  -5  204.25   14.72
   1 -12  -5  206.77   14.76
   1 -12  -4    6.25    3.26
   1 -12  -4   11.18    3.68
   1 -12  -3   27.23    4.61
   1 -12  -3   23.30    3.93
  -1  12   3   16.14    5.09
  -1  12   2   12.92    4.44
   1 -12  -2   19.52    4.56
  -1  12   1   12.17    4.25
   1 -12  -1   17.19    4.12
   1 -12   0    2.30    3.44
  -1  12   0    0.23    3.37
  -1  12  -1   16.56    3.62
   1 -12   2    0.59    2.61
   1 -12   3    1.04    2.96
  -1  12  -3    3.48    3.35
   1 -11 -13   61.44    4.84
  -1  11  13   58.00    4.62
  -1  11  12   40.59    3.83
   1 -11 -12   31.55    3.43
   1 -11 -12   45.59    4.20
  -1  11  12   42.48    3.18
  -1  11  11   51.18    5.00
  -1  11  11   57.12    4.19
   1 -11 -11   45.20    4.68
   1 -11 -10    1.75    2.73
  -1  11  10    1.30    2.59
  -1  11  10    1.17    1.30
   1 -11 -10   -0.49    2.85
   1 -11  -9   12.17    3.78
  -1  11   9   13.94    1.81
   1 -11  -9   19.76    3.36
   1 -11  -9   16.06    3.07
   1 -11  -8   -0.61    2.94
   1 -11  -8    4.69    2.92
   1 -11  -7  281.58   19.30
   1 -11  -6    0.27    2.93
   1 -11  -6   -0.32    3.55
   1 -11  -6   -2.52    3.47
   1 -11  -5   19.34    4.46
   1 -11  -5   24.90    4.17
   1 -11  -4    4.02    4.08
  -1  11   4    1.52    4.76
   1 -11  -3   -3.52    4.49
  -1  11   3   -1.66    4.09
  -1  11   2   41.18    5.91
   1 -11  -2   40.55    6.01
  -1  11   1    7.97    4.14
   1 -11  -1    7.93    4.42
  -1  11   1    5.00    3.69
   1 -11   0   11.84    4.65
  -1  11   0    6.74    3.78
   1 -11   0    9.28    4.22
  -1  11   0   10.76    3.91
   1 -11   1  207.37   13.35
  -1  11  -1  179.57   13.21
  -1  11  -2   -1.11    3.45
  -1  11  -2    0.54    3.01
   1 -11   2    4.28    3.83
   1 -11   3   86.37    7.95
  -1  11  -3   79.13    7.84
  -1  11  -4    2.54    2.37
   1 -11   4    2.36    2.65
  -1  11  -5   55.38    5.17
  -1  10  15   37.73    3.48
  -1  10  14    1.65    1.94
   1 -10 -14    2.70    1.75
  -1  10  14    1.14    1.08
  -1  10  13   68.18    6.32
   1 -10 -13   79.54    6.29
  -1  10  13   85.23    5.59
   1 -10 -13   72.72    5.73
   1 -10 -12   32.69    3.70
   1 -10 -12   27.84    3.64
   1 -10 -12   25.49    3.10
  -1  10  12   24.52    2.47
  -1  10  12   18.32    3.88
   1 -10 -11   18.34    3.14
   1 -10 -11   24.88    3.66
  -1  10  11   21.12    2.28
   1 -10 -11   21.36    3.84
   1 -10 -10   69.41    5.66
   1 -10 -10   58.70    6.17
   1 -10 -10   70.06    6.01
  -1  10  10   57.22    4.69
   1 -10  -9    2.14    3.26
   1 -10  -9    0.09    2.90
  -1  10   9    0.04    1.51
   1 -10  -9    1.84    3.62
   1 -10  -8  176.06   11.57
   1 -10  -8  150.75   11.49
  -1  10   8  145.93   10.34
   1 -10  -7   84.08    6.75
  -1  10   7   70.36    5.32
   1 -10  -6  731.78   47.78
   1 -10  -6  720.13   47.75
   1 -10  -5  100.41    7.58
   1 -10  -5   72.00    7.86
  -1  10   5  122.44    7.91
  -1  10   5   47.33    7.97
   1 -10  -4   12.80    3.38
  -1  10   4    5.44    3.84
   1 -10  -4   10.57    4.16
   1 -10  -3    3.62    4.55
   1 -10  -3    3.30    3.08
  -1  10   3    2.16    3.67
   1 -10  -2  162.22   13.76
   1 -10  -2  195.66   13.45
  -1  10   2  156.54   13.43
  -1  10   2  191.18   13.61
   1 -10  -1   14.97    4.78
  -1  10   1   10.62    4.00
   1 -10  -1   22.02    4.91
  -1  10   1   21.66    4.19
  -1  10   0   84.19    7.44
   1 -10   0   60.92    8.25
   1 -10   0   89.91    8.06
  -1  10   0   87.50    7.76
   1 -10   1   31.58    5.59
  -1  10  -1   32.27    4.70
  -1  10  -1   30.01    4.67
  -1  10  -2   16.03    4.06
  -1  10  -2   15.89    3.88
   1 -10   2   16.95    4.86
  -1  10  -3   19.75    3.89
   1 -10   3   22.70    4.94
   1 -10   4  112.34    8.39
  -1  10  -4   81.02    7.76
  -1  10  -5   54.00    5.06
   1 -10   6    0.55    2.41
  -1  10  -6    1.55    1.91
   1  -9 -14    2.02    2.07
   1  -9 -14    3.86    1.46
  -1   9  14    3.97    2.74
  -1   9  14    3.36    1.31
   1  -9 -13   91.02    6.95
   1  -9 -13   81.61    6.35
   1  -9 -13  105.84    7.03
   1  -9 -12    0.45    2.67
   1  -9 -12    1.02    2.30
   1  -9 -12   -0.78    2.79
  -1   9  12    0.91    1.64
   1  -9 -11    1.20    3.37
   1  -9 -11   -2.32    3.09
   1  -9 -11   -0.92    2.75
  -1   9  11   -0.24    1.70
   1  -9 -10   86.76    7.48
   1  -9 -10   91.99    7.25
  -1   9  10   74.40    5.96
   1  -9  -9   72.69    7.56
  -1   9   9   78.73    6.10
   1  -9  -9   92.17    7.33
   1  -9  -9   93.40    7.28
   1  -9  -8    1.59    2.99
  -1   9   8    1.15    1.50
   1  -9  -8    0.72    3.16
  -1   9   7   22.58    2.57
   1  -9  -7   33.22    4.19
  -1   9   6   75.90    5.87
   1  -9  -6   77.73    7.40
   1  -9  -6   81.05    7.39
   1  -9  -6   94.08    7.15
   1  -9  -6   72.15    7.42
  -1   9   5   76.30    8.34
  -1   9   5   94.13    6.67
   1  -9  -5   96.72    8.22
   1  -9  -4  176.76   15.40
  -1   9   4  169.95   15.16
   1  -9  -3  101.00   10.08
  -1   9   3  133.17   10.03
  -1   9   3  110.64   10.00
  -1   9   2  371.62   28.67
   1  -9  -2  352.28   28.92
   1  -9  -2  426.05   28.38
   1  -9  -2  493.46   29.18
   1  -9  -2  458.17   28.79
  -1   9   2  472.74   28.89
   1  -9  -1  629.32   34.78
  -1   9   1  530.12   34.38
   1  -9  -1  568.15   34.59
  -1   9   1  567.66   34.34
   1  -9   0    4.09    3.58
  -1   9   0    5.46    3.21
  -1   9   0    5.53    3.28
   1  -9   0    7.01    4.28
  -1   9  -1  139.04   11.74
   1  -9   1  153.92   11.35
   1  -9   1  161.23   12.50
  -1   9  -1  174.30   11.93
   1  -9   1  166.62   12.05
   1  -9   2  318.38   19.72
   1  -9   2  298.19   20.71
  -1   9  -2  287.16   20.07
  -1   9  -2  321.21   20.15
  -1   9  -3   26.40    4.49
   1  -9   3   30.10    4.30
  -1   9  -3   27.12    4.24
  -1   9  -3   35.83    4.54
   1  -9   3   30.93    5.95
   1  -9   4  366.85   22.15
  -1   9  -4  333.25   22.26
   1  -9   5  146.49    9.75
  -1   9  -5  131.57    9.62
  -1   9  -6    7.96    3.01
   1  -9   6   12.85    3.78
  -1   9  -6   10.23    3.03
  -1   9  -6   14.18    2.70
  -1   9  -7   24.44    2.90
   1  -9   7   18.39    3.57
  -1   8  16    4.08    1.65
  -1   8  15   40.77    3.02
  -1   8  15   49.62    2.02
  -1   8  14   28.42    2.57
   1  -8 -14   29.29    2.81
   1  -8 -13  100.81    7.67
   1  -8 -13   91.61    7.15
  -1   8  13   84.94    6.69
   1  -8 -12  228.91   15.52
  -1   8  12  202.55   14.52
   1  -8 -12  210.86   15.07
   1  -8 -12  248.60   15.55
   1  -8 -11    3.35    3.12
   1  -8 -11    3.11    2.93
   1  -8 -10  362.54   22.52
   1  -8 -10  340.12   22.59
  -1   8  10  305.40   21.38
   1  -8  -9  115.82    8.58
   1  -8  -9  111.02    8.71
   1  -8  -9  113.96    8.90
  -1   8   9   95.33    7.51
   1  -8  -8   52.40    4.94
   1  -8  -8   39.64    5.06
  -1   8   8   34.56    3.51
   1  -8  -8   49.46    4.70
   1  -8  -7    9.06    3.15
  -1   8   7   10.00    1.86
   1  -8  -6   65.91    6.41
  -1   8   6   67.55    6.56
   1  -8  -6   62.48    6.08
   1  -8  -6   82.70    6.36
   1  -8  -6   61.05    6.30
  -1   8   6   55.08    8.85
  -1   8   5    2.70    5.71
  -1   8   5    4.56    3.19
   1  -8  -5    6.33    3.49
   1  -8  -5   10.99    2.95
  -1   8   4    3.32    2.50
   1  -8  -4    7.53    3.53
   1  -8  -4    3.14    2.88
  -1   8   4    3.65    3.19
  -1   8   4    6.88    3.14
   1  -8  -3   73.08    6.18
  -1   8   3   71.53    6.14
  -1   8   3   59.68    6.11
   1  -8  -3   69.27    7.57
   1  -8  -3   81.43    6.58
  -1   8   2    5.80    2.54
   1  -8  -2    8.48    2.73
   1  -8  -2    3.16    3.52
   1  -8  -2    7.24    3.34
  -1   8   2    5.97    2.79
   1  -8  -2    4.92    3.30
   1  -8  -2    6.29    3.52
   1  -8  -1  432.44   29.60
   1  -8  -1  420.06   27.84
  -1   8   1  401.24   27.48
  -1   8   1  353.93   28.50
  -1   8   1  455.09   27.55
   1  -8  -1  402.66   27.74
  -1   8   0  390.71   32.01
   1  -8   0  462.29   30.75
  -1   8   0  459.85   31.14
   1  -8   0  479.91   31.55
   1  -8   0  490.17   31.49
  -1   8   0  515.13   31.18
  -1   8  -1    0.56    2.93
  -1   8  -1   -2.35    4.69
   1  -8   1    1.44    4.38
   1  -8   1   -1.29    2.69
   1  -8   1    3.87    3.33
  -1   8  -1    0.85    2.80
  -1   8  -1   -0.18    2.66
  -1   8  -2  608.77   45.44
   1  -8   2  825.54   47.66
   1  -8   2  691.17   45.19
  -1   8  -2  591.99   44.46
  -1   8  -2  667.02   44.56
   1  -8   2  687.07   44.65
   1  -8   2  729.88   44.55
  -1   8  -2  728.10   44.63
   1  -8   3  450.98   29.39
  -1   8  -3  407.62   25.79
  -1   8  -3  377.28   25.76
   1  -8   3  400.19   25.82
  -1   8  -3  319.52   26.55
  -1   8  -3  357.99   25.73
   1  -8   3  391.72   26.57
  -1   8  -4  421.22   28.72
   1  -8   4  481.29   28.99
  -1   8  -4  405.97   28.70
  -1   8  -4  360.04   29.37
   1  -8   5   11.14    9.53
  -1   8  -5    9.22    3.59
  -1   8  -5    3.50    2.95
   1  -8   5    6.26    3.63
   1  -8   5   10.46    4.99
   1  -8   6  367.67   23.08
   1  -8   6  317.64   23.31
  -1   8  -6  340.95   22.77
  -1   8  -6  301.37   22.72
   1  -8   7    1.79    3.05
  -1   8  -7    1.32    2.43
  -1   8  -7   -1.95    3.12
  -1   8  -7   -1.07    2.15
   1  -8   7   -2.37    3.78
  -1   8  -8   44.63    3.86
  -1   8  -8   59.21    3.67
   1  -8   8   50.24    4.34
  -1   8  -9   10.15    2.09
  -1   8  -9    7.50    1.88
   1  -7 -16   16.76    1.92
  -1   7  16   14.48    1.88
  -1   7  15    0.14    2.51
  -1   7  15    0.09    1.12
   1  -7 -15    3.05    2.20
   1  -7 -15   -0.07    1.21
  -1   7  14    1.06    3.67
  -1   7  14    4.15    1.52
   1  -7 -14    4.15    1.77
   1  -7 -14    4.10    2.73
   1  -7 -13    0.20    2.77
   1  -7 -13   -0.68    2.65
   1  -7 -13   -0.07    2.17
  -1   7  13    1.63    1.51
   1  -7 -13    0.88    4.43
   1  -7 -12   53.92    6.29
   1  -7 -12   50.03    8.00
   1  -7 -12   67.08    5.74
  -1   7  12   61.82    4.99
  -1   7  12   64.43    4.89
  -1   7  11  181.60   12.25
   1  -7 -11  211.40   13.58
   1  -7 -11  172.72   13.16
   1  -7 -11  180.53   13.48
  -1   7  11  178.49   12.40
   1  -7 -10   -0.46    3.20
   1  -7 -10    4.83    3.36
  -1   7  10    0.62    1.71
  -1   7  10   -0.04    1.42
  -1   7   9  772.24   50.99
   1  -7  -9  759.08   52.15
   1  -7  -9  860.25   55.22
   1  -7  -9  900.40   52.18
   1  -7  -8   58.18    5.12
   1  -7  -8   52.26    5.04
   1  -7  -8   55.88    7.46
  -1   7   8   48.06    3.78
  -1   7   8   51.14    4.13
   1  -7  -8   51.31    3.93
   1  -7  -8   38.94    4.86
   1  -7  -7  912.55   54.60
   1  -7  -7  852.07   53.79
   1  -7  -6  148.08   10.94
   1  -7  -6  146.79   10.86
  -1   7   6  143.68   13.18
  -1   7   5   15.21    5.76
   1  -7  -5   12.53    3.08
   1  -7  -5   14.75    2.85
  -1   7   5    9.12    3.04
  -1   7   4    3.14    2.57
  -1   7   4    9.53    4.81
   1  -7  -4    5.95    2.62
  -1   7   4    8.52    2.73
   1  -7  -4    4.49    3.22
  -1   7   4    8.01    2.82
   1  -7  -3   34.52    4.27
   1  -7  -3   31.18    3.77
  -1   7   3   36.37    3.72
   1  -7  -3   36.65    5.10
  -1   7   3   33.19    3.84
  -1   7   3   39.52    5.48
  -1   7   2   12.38    2.50
  -1   7   2    8.04    4.00
   1  -7  -2   11.15    3.42
   1  -7  -2    9.46    2.50
  -1   7   2   13.00    2.43
   1  -7  -2   10.33    2.07
   1  -7  -2   12.89    3.42
   1  -7  -2   14.58    3.43
   1  -7  -1  443.93   29.14
  -1   7   1  442.29   29.41
   1  -7  -1  469.63   29.81
   1  -7  -1  448.24   31.11
   1  -7  -1  424.53   29.69
  -1   7   1  463.90   29.47
  -1   7   0    8.25    2.71
   1  -7   0   12.20    3.54
  -1   7   0   10.99    2.28
  -1   7   0    8.95    2.07
   1  -7   0   11.55    3.26
   1  -7   0   11.01    2.45
  -1   7   0   10.16    4.15
   1  -7   0   11.24    3.76
  -1   7  -1  293.01   19.22
   1  -7   1  346.41   22.10
   1  -7   1  274.42   20.93
  -1   7  -1  256.04   19.20
   1  -7   1  291.32   19.26
  -1   7  -1  291.59   20.05
   1  -7   1  285.79   19.86
   1  -7   1  286.12   19.50
  -1   7  -2   47.57    5.33
   1  -7   2   48.59    8.49
  -1   7  -2   40.79    4.34
  -1   7  -2   39.83    4.54
   1  -7   2   51.37    4.93
   1  -7   2   47.74    5.80
  -1   7  -3  131.92    9.60
  -1   7  -3  111.99    9.02
  -1   7  -3  125.37   10.19
  -1   7  -3  139.56    9.59
   1  -7   4   21.68    9.81
  -1   7  -4   19.17    3.20
  -1   7  -4   17.49    3.63
  -1   7  -4   18.74    4.10
  -1   7  -4   19.58    2.97
   1  -7   5  101.54    9.53
  -1   7  -5   93.75    7.91
   1  -7   5  133.89   14.53
  -1   7  -5  110.30    8.29
  -1   7  -5  106.29    8.52
  -1   7  -5  105.05    8.93
  -1   7  -6  177.72   15.16
  -1   7  -6  213.75   15.03
   1  -7   6  261.18   20.38
  -1   7  -6  212.86   14.55
   1  -7   6  226.74   15.90
   1  -7   7   15.47    9.98
   1  -7   7   10.88    3.79
  -1   7  -7   12.98    2.85
  -1   7  -7   12.83    3.45
  -1   7  -7    9.82    2.83
   1  -7   7   11.81    4.26
   1  -7   8    8.36    7.91
  -1   7  -8    9.60    3.11
   1  -7   8   11.56    3.48
  -1   7  -8   13.25    2.78
  -1   7  -8   15.98    2.90
   1  -7   8   12.28    3.77
  -1   7  -9    2.92    2.39
  -1   7  -9    1.00    1.73
   1  -7   9    1.33    7.29
  -1   7  -9   -0.07    2.05
   1  -7   9   -1.69    2.62
  -1   7 -10   24.02    2.69
  -1   7 -10   22.77    2.39
   1  -6 -16   21.38    2.25
  -1   6  16   17.20    2.05
  -1   6  16   18.97    2.67
   1  -6 -15    2.05    2.22
   1  -6 -15    0.89    1.35
  -1   6  15    0.12    1.17
  -1   6  15   -2.46    2.56
  -1   6  14   39.10    3.42
   1  -6 -14   47.49    3.91
  -1   6  14   35.77    5.34
  -1   6  13   46.00    4.08
  -1   6  13   47.99    4.14
   1  -6 -13   62.68    5.57
   1  -6 -13   58.31    4.79
  -1   6  12  177.40   12.70
   1  -6 -12  208.00   13.95
   1  -6 -12  184.82   12.60
   1  -6 -12  191.19   13.36
   1  -6 -12  167.15   15.38
  -1   6  12  181.43   12.66
   1  -6 -11  254.49   15.36
   1  -6 -11  189.36   14.06
   1  -6 -11  244.99   15.41
   1  -6 -11  206.15   14.89
  -1   6  11  206.97   14.12
  -1   6  11  208.65   14.06
  -1   6  10  512.51   33.78
   1  -6 -10  456.92   34.34
  -1   6  10  523.49   33.66
   1  -6  -9   18.55    3.64
  -1   6   9   19.68    2.41
   1  -6  -9   11.78    3.49
   1  -6  -8  107.88    8.20
   1  -6  -8   92.70    8.29
   1  -6  -8  100.56    7.25
   1  -6  -8  116.55   10.83
   1  -6  -8  117.23    8.30
   1  -6  -7   27.27    3.64
   1  -6  -7   20.00    5.14
   1  -6  -7   23.45    3.49
   1  -6  -7   27.09    2.40
   1  -6  -6  608.13   35.92
   1  -6  -6  549.62   35.91
  -1   6   6  521.62   37.61
   1  -6  -6  529.67   35.15
   1  -6  -5   12.92    2.97
  -1   6   5   11.86    2.86
  -1   6   5   11.16    5.22
   1  -6  -5   15.18    2.94
   1  -6  -5   12.33    2.83
  -1   6   5   13.05    1.43
  -1   6   5   15.66    3.16
  -1   6   4  212.68   16.93
   1  -6  -4  205.60   17.22
  -1   6   4  279.56   16.40
  -1   6   4  169.79   16.92
  -1   6   4  356.33   19.18
  -1   6   4  290.02   16.79
   1  -6  -4  292.19   17.23
  -1   6   4  247.06   17.10
   1  -6  -3    2.21    2.80
  -1   6   3    0.46    1.27
   1  -6  -3    1.09    2.07
  -1   6   3    1.80    1.98
  -1   6   3    0.33    1.69
   1  -6  -3    1.81    2.74
  -1   6   3    3.29    3.85
  -1   6   2    1.19    1.19
   1  -6  -2    0.57    1.71
   1  -6  -2    1.89    1.95
  -1   6   2    2.29    1.91
   1  -6  -2    2.06    2.54
  -1   6   2    0.41    1.74
  -1   6   2    2.89    3.31
   1  -6  -2    0.63    2.66
   1  -6  -2    0.13    2.68
  -1   6   1  113.71    7.16
   1  -6  -1   99.80    7.01
   1  -6  -1  100.53    7.68
   1  -6  -1   94.65    8.31
  -1   6   1  103.63    6.64
  -1   6   1   73.33    7.06
  -1   6   1   98.38    7.08
  -1   6   1   81.14    7.84
   1  -6  -1   98.07    7.70
  -1   6   0 1039.35   63.98
   1  -6   0 1217.06   65.76
   1  -6   0 1011.99   63.95
   1  -6   0  948.69   65.37
  -1   6   0  877.16   63.91
   1  -6   0 1003.62   64.34
   1  -6   0 1028.02   64.27
  -1   6  -1  129.09    9.90
  -1   6  -1  150.22   10.50
   1  -6   1  158.80   12.90
   1  -6   1  133.08   11.24
  -1   6  -1  145.33    9.90
   1  -6   1  140.73   10.61
   1  -6   1  144.58   10.31
  -1   6  -2    0.54    1.68
   1  -6   2   -0.73    2.75
  -1   6  -2    7.85    2.09
   1  -6   2   -2.36    7.24
  -1   6  -2   -0.56    1.97
  -1   6  -2    0.08    2.50
   1  -6   2   -0.37    2.63
  -1   6  -3   44.16    4.25
  -1   6  -3   50.57    4.85
  -1   6  -3   46.64    4.37
   1  -6   3   50.99    8.79
   1  -6   3   46.43    4.61
  -1   6  -3   40.86    3.99
   1  -6   4   77.44   11.56
  -1   6  -4   72.36    5.98
  -1   6  -4   66.90    5.92
  -1   6  -4   69.12    5.66
  -1   6  -4   80.85    6.50
   1  -6   4   73.53    7.37
  -1   6  -5  249.90   17.72
  -1   6  -5  264.63   17.96
  -1   6  -5  258.68   17.97
   1  -6   5  262.22   22.44
  -1   6  -5  277.06   18.33
   1  -6   5  275.29   18.96
   1  -6   6 1226.45   78.75
  -1   6  -6 1176.20   74.68
  -1   6  -6 1160.43   74.86
  -1   6  -6 1127.46   74.44
   1  -6   6 1156.77   75.29
  -1   6  -7   -0.85    2.39
   1  -6   7    4.90    9.62
  -1   6  -7   -0.68    2.71
  -1   6  -7    1.21    2.73
  -1   6  -7   -0.72    2.36
   1  -6   7   -0.36    4.24
  -1   6  -8   47.40    4.65
  -1   6  -8   48.21    4.67
  -1   6  -8   52.76    5.15
   1  -6   8   50.75   11.49
   1  -6   8   48.28    5.64
  -1   6  -9   19.33    3.41
  -1   6  -9   19.84    2.97
  -1   6  -9   22.38    2.98
   1  -6   9   22.80    3.85
  -1   6 -10   33.29    3.11
  -1   6 -10   23.97    3.15
  -1   6 -10   27.09    3.40
  -1   6 -10   30.81    3.14
  -1   6 -11   14.80    1.85
  -1   6 -11   18.95    2.33
  -1   5  16    0.57    1.73
  -1   5  16    1.55    1.10
   1  -5 -16    2.20    1.44
   1  -5 -15    9.83    1.71
   1  -5 -15    8.62    2.50
  -1   5  15    5.54    2.46
  -1   5  14    3.46    3.62
   1  -5 -14    3.51    1.87
  -1   5  14    1.01    1.40
   1  -5 -14    2.29    2.85
   1  -5 -13   69.35    5.38
  -1   5  13   57.93    4.67
  -1   5  13   57.08    4.74
   1  -5 -12  227.16   14.68
  -1   5  12  213.19   14.72
  -1   5  12  202.32   14.68
   1  -5 -12  249.81   17.98
   1  -5 -12  224.75   15.36
   1  -5 -12  232.86   15.91
   1  -5 -12  237.71   16.06
   1  -5 -11  345.32   19.73
   1  -5 -11  287.65   19.19
   1  -5 -11  298.17   19.56
   1  -5 -11  295.81   18.42
  -1   5  11  263.00   18.40
  -1   5  11  262.96   18.41
   1  -5 -10  158.14   10.72
   1  -5 -10  155.29   13.36
   1  -5 -10  127.52   10.21
   1  -5 -10  146.87   10.70
  -1   5  10  129.07    9.49
   1  -5  -9   96.21    7.30
   1  -5  -9   85.42    7.23
   1  -5  -9  104.71    9.91
   1  -5  -8  154.38   10.49
   1  -5  -8  151.58   10.61
   1  -5  -8  130.14   10.57
   1  -5  -8  145.12   12.78
  -1   5   7   37.14    3.18
   1  -5  -7   42.14    4.07
   1  -5  -7   38.61    6.02
   1  -5  -7   39.22    3.09
   1  -5  -7   28.98    4.15
   1  -5  -7   42.61    4.32
   1  -5  -6  213.99   14.33
   1  -5  -6  193.67   14.28
  -1   5   6  216.29   13.66
  -1   5   6  203.45   16.20
   1  -5  -6  240.92   14.40
   1  -5  -6  188.38   16.22
   1  -5  -6  195.99   13.56
   1  -5  -5  495.60   38.99
   1  -5  -5  531.99   39.03
   1  -5  -5  627.36   39.02
  -1   5   5  696.84   38.77
  -1   5   5  718.16   40.79
   1  -5  -5  505.77   39.19
  -1   5   5  631.92   38.53
  -1   5   4    6.35    1.15
  -1   5   4    6.27    1.57
  -1   5   4    3.74    2.29
   1  -5  -4    6.55    2.77
   1  -5  -4    6.54    2.34
   1  -5  -3  163.49   10.42
   1  -5  -3  114.48   10.55
  -1   5   3  162.65   10.09
  -1   5   3  121.66   11.00
  -1   5   3  135.63   10.24
  -1   5   3  162.21    9.84
   1  -5  -2   82.90    7.16
   1  -5  -2   82.12    6.02
  -1   5   2   92.44    5.91
  -1   5   2   87.36    5.60
  -1   5   2   83.75    6.04
  -1   5   2   70.88    6.73
   1  -5  -2   82.11    6.67
   1  -5  -2   77.84    6.57
   1  -5  -2   80.63    6.25
   1  -5  -1  507.40   37.07
  -1   5   1  624.84   36.77
  -1   5   1  563.53   36.44
  -1   5   1  607.79   36.66
   1  -5  -1  550.45   36.81
  -1   5   1  537.56   36.77
  -1   5   1  611.97   37.26
   1  -5  -1  577.96   37.87
   1  -5  -1  576.49   37.12
  -1   5   0    3.08    1.08
   1  -5   0    1.16    5.09
   1  -5   0    2.30    1.90
  -1   5   0    2.60    1.48
  -1   5   0    2.20    1.25
   1  -5   0    2.37    2.41
   1  -5   0    3.22    2.85
   1  -5   0    2.73    2.40
  -1   5  -1  478.54   31.02
   1  -5   1  511.14   32.94
  -1   5  -1  436.77   30.94
   1  -5   1  429.92   32.08
  -1   5  -1  515.54   30.77
   1  -5   1  456.55   31.44
   1  -5   1  490.90   31.22
  -1   5  -1  438.49   30.81
  -1   5  -2   24.96    2.21
   1  -5   2   28.47    7.33
  -1   5  -2   22.53    2.72
  -1   5  -2   26.91    2.78
  -1   5  -2   37.33    3.41
  -1   5  -2   24.30    2.42
   1  -5   2   23.67    3.25
   1  -5   3    0.40    6.99
  -1   5  -3    2.83    1.59
   1  -5   3    1.65    2.35
  -1   5  -3    3.16    2.13
  -1   5  -3    4.91    1.89
  -1   5  -3    3.22    1.93
   1  -5   3    6.04    3.69
  -1   5  -4    4.56    2.08
   1  -5   4    2.82    8.26
  -1   5  -4    2.03    1.43
  -1   5  -4    2.19    2.08
  -1   5  -4    6.13    2.48
   1  -5   4    0.29    3.68
  -1   5  -5   56.91    5.02
   1  -5   5   49.73   10.79
  -1   5  -5   62.99    5.33
  -1   5  -5   65.66    5.35
   1  -5   5   54.02    6.44
  -1   5  -6  592.56   42.10
   1  -5   6  582.16   46.05
  -1   5  -6  619.60   42.34
   1  -5   6  636.78   42.92
  -1   5  -7    0.07    2.14
  -1   5  -7   -0.58    2.54
  -1   5  -7    3.02    2.47
   1  -5   7   -4.67   10.18
   1  -5   7   -4.53    3.95
  -1   5  -8   59.66    5.32
  -1   5  -8   53.02    5.17
  -1   5  -8   58.87    5.16
   1  -5   8   52.55    5.99
  -1   5  -8   58.24    5.48
  -1   5  -9  254.76   16.77
  -1   5  -9  241.24   16.53
  -1   5  -9  246.20   16.48
   1  -5   9  220.16   16.76
  -1   5 -10    2.26    2.11
   1  -5  10    5.00    3.13
  -1   5 -10    2.26    2.11
  -1   5 -10    4.86    2.60
   1  -5  10    0.36    2.47
   1  -5  10    4.83    8.22
  -1   5 -11   10.96    2.17
  -1   5 -11   13.65    2.62
  -1   5 -12   75.09    5.61
  -1   5 -12   81.98    5.79
   1  -4 -15   97.78    7.37
  -1   4  15   88.60    6.98
   1  -4 -15  100.10    6.80
  -1   4  14    3.20    9.28
  -1   4  14   10.45    3.25
   1  -4 -14   10.40    2.19
   1  -4 -14   11.48    3.28
  -1   4  13   53.82    4.39
   1  -4 -13   57.69    4.87
  -1   4  13   50.55    4.20
   1  -4 -12  405.37   25.51
  -1   4  12  371.84   24.88
   1  -4 -12  398.51   24.87
  -1   4  12  357.38   24.97
   1  -4 -11  162.11   10.84
   1  -4 -11  167.67   12.09
   1  -4 -11  164.12   11.50
  -1   4  11  149.98   10.81
   1  -4 -11  152.74   14.21
   1  -4 -10    2.11    3.06
   1  -4 -10    3.33    3.85
   1  -4 -10    3.35    1.48
  -1   4  10    2.61    1.72
   1  -4 -10    2.63    2.58
   1  -4 -10    3.67    3.30
   1  -4  -9   25.59    3.69
   1  -4  -9   21.69    3.78
   1  -4  -9   21.42    3.34
  -1   4   9   23.76    2.39
   1  -4  -9   27.54    5.38
   1  -4  -8    2.73    3.44
   1  -4  -8    0.97    2.58
  -1   4   8    0.24    5.73
   1  -4  -8    0.46    2.46
  -1   4   8    1.63    1.38
   1  -4  -8    0.86    2.53
  -1   4   7  178.84   16.38
   1  -4  -7  189.43   14.23
   1  -4  -7  211.34   16.25
   1  -4  -7  211.08   14.25
   1  -4  -7  217.44   13.76
  -1   4   7  202.52   13.65
  -1   4   7  208.05   13.52
  -1   4   6  226.92   16.77
   1  -4  -6  200.33   14.19
  -1   4   6  211.16   14.32
   1  -4  -6  196.56   14.89
  -1   4   6  233.76   14.48
   1  -4  -6  216.13   14.80
   1  -4  -6  252.24   14.89
   1  -4  -6  230.45   14.42
   1  -4  -6  190.44   16.57
  -1   4   6  224.28   14.22
   1  -4  -5    1.43    2.26
   1  -4  -5    0.06    2.27
  -1   4   5    0.45    1.22
   1  -4  -5    0.99    1.08
  -1   4   5    1.32    1.41
   1  -4  -4  100.34    7.11
   1  -4  -4   82.57    7.22
  -1   4   4  102.62    6.62
   1  -4  -3   -0.15    2.04
  -1   4   3    0.96    1.37
  -1   4   3    1.36    1.56
  -1   4   3    1.48    1.06
  -1   4   2 1786.10  112.91
  -1   4   2 1857.37  113.06
   1  -4  -2 1724.52  113.06
  -1   4   2 1738.43  113.06
   1  -4  -2 1741.85  113.16
  -1   4   2 1813.11  113.10
   1  -4  -1    1.35    1.72
  -1   4   1    2.50    1.32
  -1   4   1    2.82    1.14
   1  -4  -1    2.89    1.90
   1  -4  -1    2.75    2.08
   1  -4  -1    2.02    2.34
  -1   4   1    2.85    1.36
   1  -4   0 2865.26  184.42
  -1   4   0 2930.37  184.22
  -1   4   0 2998.93  184.29
  -1   4   0 2956.64  184.36
   1  -4   0 2810.22  184.49
   1  -4   0 2646.85  184.95
   1  -4   1  135.66    9.16
  -1   4  -1  129.10    8.72
  -1   4  -2 2147.73  135.82
   1  -4   2 2150.46  136.09
   1  -4   2 2081.95  137.52
  -1   4  -2 2155.70  135.83
  -1   4  -2 2142.62  136.00
   1  -4   2 2095.37  136.37
  -1   4  -2 2115.28  136.18
  -1   4  -3    9.39    1.34
   1  -4   3    6.85    6.88
  -1   4  -3    9.58    1.54
  -1   4  -3   11.84    1.85
  -1   4  -3    9.80    1.37
  -1   4  -3    9.79    1.80
  -1   4  -3   11.80    2.19
   1  -4   3    9.10    2.15
   1  -4   3   11.44    3.41
  -1   4  -4  114.49    8.24
   1  -4   4  125.46    8.63
  -1   4  -4  133.76    8.76
  -1   4  -4  121.14    8.83
  -1   4  -4  136.85    8.77
  -1   4  -4  131.30    8.61
   1  -4   4  111.51   12.62
   1  -4   4  127.16    9.48
  -1   4  -5  285.94   19.14
   1  -4   5  286.13   19.92
  -1   4  -5  287.98   19.27
  -1   4  -5  305.71   19.42
   1  -4   5  266.51   22.94
  -1   4  -6  576.04   37.94
  -1   4  -6  622.87   41.33
  -1   4  -6  611.23   38.20
   1  -4   6  556.17   38.58
  -1   4  -7    0.77    1.97
  -1   4  -7    0.23    2.15
  -1   4  -7   -0.57    2.19
  -1   4  -7    0.07    2.22
   1  -4   7    0.20    3.70
  -1   4  -8  249.91   17.60
  -1   4  -8  250.58   17.90
  -1   4  -8  257.06   17.66
   1  -4   8  217.82   22.49
   1  -4   8  245.74   18.14
  -1   4  -9   55.46    4.91
   1  -4   9   35.87   11.61
  -1   4  -9   56.04    4.92
  -1   4  -9   52.51    5.07
   1  -4   9   45.40    5.43
   1  -4  10   48.04   10.88
  -1   4 -10   53.49    4.83
   1  -4  10   67.47    6.26
  -1   4 -10   53.68    5.16
  -1   4 -10   47.62    4.69
  -1   4 -11   54.65    4.63
  -1   4 -11   52.80    4.57
   1  -4  11   61.67    9.33
  -1   4 -11   52.89    4.96
   1  -4  11   48.61    5.08
  -1   4 -12   -0.25    1.69
   1  -4  12   -2.85    5.37
  -1   4 -12    0.57    1.98
  -1   4 -13    0.41    1.20
  -1   4 -13    0.37    1.37
   1  -4  13   -0.08    1.64
  -1   3  16   13.69    2.05
   1  -3 -16    2.17    1.97
  -1   3  15   14.09    7.75
   1  -3 -15   18.70    2.83
  -1   3  14    9.99    2.80
   1  -3 -14   11.11    2.97
   1  -3 -14   10.72    3.17
  -1   3  14    8.10   10.86
   1  -3 -14   15.10    2.32
   1  -3 -13  128.07    9.90
   1  -3 -13  149.99   11.44
   1  -3 -13  136.48    9.08
   1  -3 -12   36.14    3.76
  -1   3  12   27.40    2.86
   1  -3 -12   29.84    2.76
   1  -3 -11  647.87   39.90
  -1   3  11  579.88   39.81
   1  -3 -11  641.68   40.49
   1  -3 -10  147.20   14.40
   1  -3 -10  174.73   12.29
   1  -3 -10  154.22   11.66
  -1   3  10  159.67   11.13
   1  -3 -10  178.71   15.03
   1  -3 -10  170.66   11.15
   1  -3  -9  177.27   12.13
   1  -3  -9  181.85   13.04
   1  -3  -9  194.02   15.70
   1  -3  -9  174.71   12.70
  -1   3   9  187.28   12.19
   1  -3  -8   21.74    3.42
   1  -3  -8   26.20    3.61
  -1   3   8   24.87    2.50
   1  -3  -8   20.25    4.84
   1  -3  -8   22.25    2.94
   1  -3  -8   22.88    2.40
   1  -3  -8   22.36    3.17
   1  -3  -8   31.88    3.03
  -1   3   7  180.79   12.37
   1  -3  -7  184.51   12.92
  -1   3   7  141.80   14.82
   1  -3  -7  136.63   12.57
   1  -3  -7  186.36   14.91
   1  -3  -7  199.92   12.55
  -1   3   7  195.47   12.33
   1  -3  -7  233.58   12.84
  -1   3   6   58.39    4.32
   1  -3  -6   60.19    4.43
   1  -3  -6   48.46    4.82
   1  -3  -6   63.86    4.81
  -1   3   6   64.34    7.36
  -1   3   6   54.55    4.20
  -1   3   6   54.21    4.28
   1  -3  -5  639.96   48.91
   1  -3  -5  756.16   49.03
  -1   3   5  803.66   48.69
   1  -3  -5  750.47   48.89
  -1   3   5  811.57   48.64
   1  -3  -5  730.13   48.44
   1  -3  -4   82.84    6.39
   1  -3  -4   87.83    5.85
  -1   3   4   97.20    6.17
  -1   3   4   86.04    7.62
  -1   3   4   86.68    6.04
  -1   3   3 2801.78  183.06
  -1   3   3 2889.52  182.02
   1  -3  -3 2757.92  182.20
  -1   3   3 2955.29  182.14
   1  -3  -2  136.73    9.32
  -1   3   2  140.11    9.13
  -1   3   2  147.20    9.24
  -1   3   2  132.31    9.23
   1  -3  -1   50.04    4.04
   1  -3  -1   45.42    3.64
  -1   3   1   50.92    3.43
   1  -3  -1   42.00    3.59
  -1   3   0  212.52   13.42
  -1   3   0  205.23   13.44
   1  -3   0  201.43   13.58
   1  -3   0  203.49   14.41
   1  -3   0  206.72   13.81
   1  -3   0  204.63   13.62
  -1   3  -1  620.35   39.10
   1  -3   1  601.70   39.21
  -1   3  -2   66.89    4.63
   1  -3   2   64.89    4.83
  -1   3  -3 1158.42   71.63
  -1   3  -3 1108.55   71.80
   1  -3   3  993.03   73.34
  -1   3  -4   33.07    2.83
  -1   3  -4   31.07    2.99
  -1   3  -4   30.94    2.57
  -1   3  -4   35.39    4.94
   1  -3   4   32.24    3.99
   1  -3   5 1397.43   88.60
  -1   3  -5 1373.92   88.21
  -1   3  -5 1355.22   88.11
   1  -3   5 1357.42   88.04
  -1   3  -5 1617.95   90.70
  -1   3  -5 1322.81   87.86
   1  -3   5 1571.63   88.61
   1  -3   6   73.06    5.63
   1  -3   6   55.74   10.23
   1  -3   6   79.69    6.28
  -1   3  -6   79.87    8.09
  -1   3  -6   72.62    5.58
   1  -3   6   73.11    6.49
  -1   3  -7   18.71    2.64
   1  -3   7   22.34    2.89
  -1   3  -7   23.05    5.08
   1  -3   7   22.24    9.86
   1  -3   7   20.74    3.66
   1  -3   7   17.28    3.59
  -1   3  -7   18.02    2.53
  -1   3  -8  101.08    7.39
   1  -3   8   96.38    7.33
   1  -3   8   78.06   12.29
  -1   3  -8   98.49    7.38
   1  -3   8   87.05    7.94
  -1   3  -9   24.08    3.17
   1  -3   9   21.21    9.82
  -1   3  -9   27.46    3.31
  -1   3  -9   22.08    3.17
   1  -3   9   29.17    4.39
   1  -3   9   21.83    3.76
  -1   3 -10   60.84    5.21
   1  -3  10   53.74   10.73
   1  -3  10   69.41    6.25
  -1   3 -10   59.86    5.27
  -1   3 -11   85.16    6.44
  -1   3 -11   76.25    6.40
   1  -3  11   88.12   11.07
   1  -3  11   85.08    6.92
  -1   3 -11   81.59    6.75
  -1   3 -12  208.47   13.59
   1  -3  12  221.42   16.13
  -1   3 -12  198.97   13.73
  -1   3 -12  185.34   13.45
  -1   3 -13    2.42    1.58
  -1   3 -13    2.02    1.83
   1  -3  13    2.85    1.95
  -1   3 -14  170.54    9.51
   1  -3  14  152.35    9.63
  -1   2  16    4.15    1.42
  -1   2  15   14.86    8.54
   1  -2 -14    1.10    2.88
   1  -2 -14    3.20    2.50
  -1   2  14   -3.94   12.01
   1  -2 -13   51.89    5.45
   1  -2 -13   52.57    4.31
   1  -2 -13   49.21    4.97
  -1   2  13   40.64    3.88
   1  -2 -12   53.07    3.82
   1  -2 -12   43.39    5.64
  -1   2  12   45.43    4.17
   1  -2 -12   48.14    4.56
   1  -2 -11  287.71   18.45
   1  -2 -11  285.32   19.39
   1  -2 -11  280.48   17.85
  -1   2  11  249.84   17.74
   1  -2 -10   77.38    9.47
   1  -2 -10   77.59    5.66
   1  -2 -10   95.57    9.69
   1  -2 -10   81.30    6.32
  -1   2  10   73.97    5.61
  -1   2  10   74.35    5.76
   1  -2  -9   32.79    4.20
   1  -2  -9   35.49    7.40
   1  -2  -9   38.56    3.18
   1  -2  -9   35.10    3.84
  -1   2   9   37.76    3.48
  -1   2   9   36.65    3.16
   1  -2  -9   39.16    6.01
  -1   2   8   56.15    9.49
   1  -2  -8   67.44    6.02
   1  -2  -8   77.16    6.59
   1  -2  -8   72.20    8.29
  -1   2   8   82.86    5.83
   1  -2  -8   73.75    5.56
  -1   2   8   82.52    5.83
   1  -2  -8   92.04    6.12
  -1   2   7    2.46    1.59
   1  -2  -7    0.62    1.64
   1  -2  -7    1.58    2.64
   1  -2  -7    1.29    1.88
   1  -2  -7    2.13    2.06
   1  -2  -7   -0.63    3.34
   1  -2  -7    1.86    2.21
  -1   2   7    1.30    1.60
  -1   2   7    0.38    5.63
   1  -2  -6  858.00   52.57
  -1   2   6  761.98   54.07
  -1   2   6  832.28   52.47
   1  -2  -6  938.19   52.80
   1  -2  -6  668.91   52.67
  -1   2   6  820.01   52.42
  -1   2   5  220.18   13.56
   1  -2  -5  184.98   13.79
  -1   2   4  886.88   60.60
  -1   2   4  964.56   59.30
   1  -2  -4  896.17   59.42
  -1   2   3   62.47    4.82
  -1   2   3   75.77    6.08
  -1   2   3   76.58    4.91
  -1   2   3   73.57    4.94
   1  -2  -3   68.63    5.15
   1  -2  -3   67.81    6.51
   1  -2  -2 1402.74   94.14
  -1   2   2 1570.68   94.72
  -1   2   2 1528.89   94.14
  -1   2   1   17.15    1.61
   1  -2  -1   13.30    1.58
  -1   2   1   11.84    1.56
   1  -2   0 3719.60  234.34
   1  -2   0 3870.83  234.94
  -1   2   0 3607.50  234.31
  -1   2  -1  392.20   24.75
   1  -2   1  387.35   24.92
  -1   2  -1  381.13   24.82
   1  -2   1  375.61   25.36
  -1   2  -2  250.58   14.19
   1  -2   2  163.67   14.46
   1  -2   3  170.04   13.18
  -1   2  -3  189.94   12.35
   1  -2   4   78.19    5.66
  -1   2  -4   81.33    5.57
  -1   2  -4   72.61    5.71
  -1   2  -5  116.80    8.81
  -1   2  -5  153.35   10.91
  -1   2  -5  130.41    8.96
  -1   2  -5  134.99    8.85
   1  -2   5  136.47    9.50
   1  -2   5  121.77   12.11
  -1   2  -5  152.36    9.11
  -1   2  -5  117.15    8.93
   1  -2   5  125.09    8.91
   1  -2   6  256.38   16.74
   1  -2   6  264.83   17.46
  -1   2  -6  263.54   16.79
   1  -2   6  203.98   19.43
  -1   2  -6  254.06   16.87
  -1   2  -6  251.80   16.86
  -1   2  -6  240.68   16.71
   1  -2   6  244.56   17.06
  -1   2  -6  297.48   19.25
  -1   2  -7   52.56    4.37
   1  -2   7   58.60    5.49
  -1   2  -7   54.70    6.50
   1  -2   7   39.05    9.15
  -1   2  -7   41.36    4.20
  -1   2  -7   43.73    4.07
   1  -2   7   50.01    4.69
   1  -2   7   49.36    4.23
  -1   2  -8   33.90    3.72
  -1   2  -8   30.36    3.34
   1  -2   8   31.43    8.67
   1  -2   8   32.32    3.71
  -1   2  -8   37.08    3.54
   1  -2   8   45.85    4.97
  -1   2  -9  255.31   17.02
  -1   2  -9  254.43   16.73
  -1   2  -9  235.67   16.68
   1  -2   9  234.75   16.68
   1  -2   9  232.92   20.71
   1  -2   9  273.92   17.82
  -1   2 -10  393.18   27.06
   1  -2  10  399.61   30.34
   1  -2  10  400.98   27.08
  -1   2 -10  407.43   27.10
   1  -2  10  478.29   28.22
   1  -2  11    2.16    3.50
  -1   2 -11    1.33    2.16
   1  -2  11    4.47    7.69
   1  -2  11    0.89    2.89
  -1   2 -11    0.07    1.98
   1  -2  12    6.60    3.19
  -1   2 -12    4.85    1.91
   1  -2  12    7.90    6.19
   1  -2  12    6.43    2.63
  -1   2 -12    9.25    2.15
  -1   2 -12    4.11    1.99
  -1   2 -13   34.89    3.30
  -1   2 -13   31.92    3.49
  -1   2 -14    0.94    1.26
   1  -2  14    0.13    1.74
  -1   2 -14    1.13    1.56
  -1   1  15    1.81    1.96
   1  -1 -15   -0.27    1.18
  -1   1  14   10.28   11.90
   1  -1 -13   86.40    7.39
  -1   1  13   78.01    6.25
   1  -1 -13   96.91    7.21
   1  -1 -12    4.45    3.82
   1  -1 -12    2.80    1.38
   1  -1 -12    3.16    2.31
   1  -1 -12    2.73    2.97
  -1   1  12    2.17    2.01
   1  -1 -11    7.80    1.62
  -1   1  11    4.72    3.84
   1  -1 -11    7.38    2.50
   1  -1 -11    7.03    3.87
   1  -1 -11    2.35    3.19
  -1   1  11    6.54    2.20
   1  -1 -10   18.06    2.14
   1  -1 -10   13.10    4.01
   1  -1 -10   18.38    2.92
  -1   1  10   16.59    2.64
   1  -1 -10   16.13    5.29
   1  -1  -9   98.58   10.21
   1  -1  -9   95.30    6.49
  -1   1   9   90.66    6.42
  -1   1   9   74.41    6.91
  -1   1   9   97.13    6.80
   1  -1  -8   50.64    6.88
  -1   1   8   52.19    4.17
   1  -1  -8   48.51    3.88
  -1   1   8   53.15    4.32
   1  -1  -8   49.61    4.47
   1  -1  -8   48.20    8.15
   1  -1  -7 1324.30   95.51
   1  -1  -7 1502.27   97.61
   1  -1  -7 1372.74   95.24
   1  -1  -7 1074.12   96.54
  -1   1   7 1118.68   96.78
   1  -1  -7 1602.21   95.31
  -1   1   7 1497.59   95.14
  -1   1   7 1628.27   95.19
   1  -1  -7 1851.69   95.53
  -1   1   6   42.96    6.69
  -1   1   6   46.67    3.63
   1  -1  -6   32.87    4.31
   1  -1  -6   49.96    3.93
  -1   1   6   41.56    3.77
   1  -1  -6   38.37    4.18
  -1   1   6   48.56    3.70
   1  -1  -6   52.75    4.23
  -1   1   5  127.15    8.25
   1  -1  -5  110.63    8.69
  -1   1   5  122.91    8.32
  -1   1   4  324.18   20.15
  -1   1   4  304.17   20.14
   1  -1  -4  279.16   20.40
  -1   1   4  327.41   20.16
  -1   1   3   24.06    2.10
  -1   1   3   25.14    2.11
   1  -1  -3   19.04    2.57
  -1   1   3   23.81    2.11
  -1   1   2 2450.66  152.25
  -1   1   2 2452.88  152.25
   1  -1  -2 2321.96  152.29
   1  -1  -2 2214.31  153.19
  -1   1   1 8227.42  585.29
  -1   1   1 9793.17  585.36
  -1   1   1 9999.00  585.58
   1  -1  -1 9554.23  585.30
  -1   1   0   31.68    2.56
   1  -1   0   35.33    2.97
  -1   1   0   33.35    2.61
   1  -1   1 3593.98  244.55
   1  -1   1 3703.30  244.39
  -1   1  -1 4156.26  244.30
  -1   1  -1 3753.01  244.35
   1  -1   2  339.28   22.03
  -1   1  -2  370.23   21.94
  -1   1  -2  340.20   21.98
   1  -1   2  297.75   22.12
  -1   1  -3 1056.24   61.96
   1  -1   3  870.95   62.22
   1  -1   3  912.76   61.85
  -1   1  -3  939.71   61.72
  -1   1  -3 1145.04   62.56
  -1   1  -3 1036.48   61.97
   1  -1   4    2.24    1.84
   1  -1   4    2.75    1.81
  -1   1  -4    5.66    1.74
  -1   1  -4    3.67    2.18
   1  -1   5   14.10    3.11
   1  -1   5   13.27    2.70
  -1   1  -5   18.28    3.50
   1  -1   5   18.42    2.39
  -1   1  -5   19.65    2.38
  -1   1  -5   13.58    2.11
  -1   1  -6  425.92   37.93
   1  -1   6  540.37   39.85
  -1   1  -6  569.66   38.01
   1  -1   6  638.86   38.05
   1  -1   6  576.20   38.62
  -1   1  -6  589.33   38.15
   1  -1   6  590.06   37.88
  -1   1  -6  759.11   40.27
  -1   1  -6  682.79   38.11
   1  -1   6  678.81   38.25
   1  -1   7  475.39   32.66
   1  -1   7  555.23   32.86
  -1   1  -7  463.93   32.61
  -1   1  -7  472.34   32.80
  -1   1  -7  494.20   32.67
  -1   1  -7  605.15   35.25
  -1   1  -7  578.55   32.69
   1  -1   7  421.82   34.54
   1  -1   7  487.70   33.36
   1  -1   8  311.99   19.61
  -1   1  -8  274.63   19.41
   1  -1   8  291.71   20.36
   1  -1   8  262.01   22.32
   1  -1   8  292.51   19.43
  -1   1  -8  280.15   19.49
  -1   1  -8  355.40   19.48
  -1   1  -8  285.35   19.62
  -1   1  -8  259.11   19.43
  -1   1  -9  808.83   52.50
  -1   1  -9  808.57   52.72
   1  -1   9  882.87   53.52
   1  -1   9  862.89   52.52
   1  -1   9  781.77   54.81
  -1   1  -9  789.06   52.44
   1  -1   9  925.77   52.64
  -1   1  -9  696.62   52.30
   1  -1  10  190.74   13.45
   1  -1  10  163.69   12.01
   1  -1  10  179.84   12.04
   1  -1  10  162.07   15.34
  -1   1 -10  165.27   11.96
  -1   1 -10  171.30   12.33
  -1   1 -10  168.72   11.97
  -1   1 -11  302.23   20.72
   1  -1  11  305.41   20.78
   1  -1  11  312.76   23.48
   1  -1  11  353.19   21.96
  -1   1 -11  322.02   21.12
   1  -1  11  292.64   20.78
  -1   1 -11  306.82   20.66
  -1   1 -12  113.92    8.40
   1  -1  12  135.51    9.66
   1  -1  12  120.53   11.10
   1  -1  12  109.60    8.45
   1  -1  12  101.98    8.34
  -1   1 -12  117.84    8.31
  -1   1 -13   52.66    4.36
  -1   1 -13   48.62    4.20
  -1   1 -13   45.97    4.10
  -1   1 -14    1.78    1.44
  -1   1 -14    2.34    1.90
  -1   1 -15    3.10    1.13
   1  -1  15    2.73    1.47
  -1   1 -15    1.26    1.08
  -1   0  15    9.25    1.46
   1   0 -15    1.77    1.71
   1   0 -14   80.41    5.84
  -1   0  14   67.26   13.19
   1   0 -13  198.94   14.07
   1   0 -12   62.72    4.69
  -1   0  12   59.11    5.00
   1   0 -12   63.05    5.98
   1   0 -12   66.56    6.47
   1   0 -11   98.34    8.57
   1   0 -11  103.01    6.86
   1   0 -11   99.14    7.47
   1   0 -11   95.20    8.03
  -1   0  11   87.91    6.98
   1   0 -10   59.84    4.70
   1   0 -10   64.19    5.31
   1   0 -10   56.71    5.84
  -1   0  10   62.12    5.18
   1   0 -10   56.75    6.46
   1   0  -9  186.00   13.77
   1   0  -9  185.47   12.58
  -1   0   9  205.20   13.17
  -1   0   9  178.60   12.88
   1   0  -9  185.52   13.04
   1   0  -9  193.42   16.47
   1   0  -8   53.32    5.45
   1   0  -8   47.65    4.29
   1   0  -8   47.89    3.73
   1   0  -8   40.55    6.90
  -1   0   8   46.92    4.17
   1   0  -7  679.10   45.72
   1   0  -7  684.96   45.39
   1   0  -7  744.85   45.83
  -1   0   7  727.57   45.62
   1   0  -7  794.62   48.12
   1   0  -6  116.93   11.58
   1   0  -6  109.99    9.00
   1   0  -6  153.97    9.27
  -1   0   6  128.93    8.98
   1   0  -6  149.96    9.47
   1   0  -5   -2.15    5.71
  -1   0   5    2.66    1.55
   1   0  -5    5.59    2.30
   1   0  -5    1.41    1.86
  -1   0   5    2.99    1.31
   1   0  -5   -1.26    2.96
  -1   0   4  116.01    7.45
  -1   0   4  118.04    7.52
   1   0  -3   -0.20    2.84
  -1   0   3   -0.02    1.00
  -1   0   3    1.16    1.25
  -1   0   3   -0.78    1.14
   1   0  -3    0.31    1.91
  -1   0   2  818.63   53.16
   1   0  -2  695.67   54.00
  -1   0   2  882.09   53.17
  -1   0   1   38.14    2.61
   1   0  -1   34.04    3.51
   1   0  -1   28.25    2.68
  -1   0   1   35.57    2.46
   1   0   0  151.14    9.95
   1   0   0  148.46    9.55
  -1   0   0  146.54    9.67
   1   0   1    0.37    0.66
  -1   0  -1    0.76    0.82
  -1   0  -2  677.14   43.23
   1   0   2  682.04   43.45
   1   0   3  150.90   10.17
   1   0   3  168.97   10.73
   1   0   3  145.34   10.23
   1   0   3  142.31   10.14
  -1   0  -3  161.24   10.03
  -1   0  -3  126.10   10.23
  -1   0  -3  157.05   10.14
  -1   0  -3  182.04   10.33
   1   0   3  165.55   10.30
   1   0   4  599.88   36.75
   1   0   4  548.42   35.77
   1   0   4  544.22   35.80
   1   0   4  474.63   36.12
  -1   0  -4  593.09   35.76
  -1   0  -4  506.56   35.86
   1   0   5    0.12    1.74
  -1   0  -5    1.61    1.81
   1   0   5    0.78    1.92
   1   0   5   -1.05    2.38
   1   0   5   -0.85    1.79
  -1   0  -5   -0.44    1.71
   1   0   6    3.53    2.45
  -1   0  -6    2.23    2.03
  -1   0  -6    2.15    1.58
  -1   0  -6    2.38    2.09
   1   0   6    3.14    1.76
   1   0   6    2.18    2.03
  -1   0  -6    1.97    1.78
  -1   0  -6    2.99    1.91
   1   0   6    4.20    3.15
  -1   0  -7   32.60    3.61
  -1   0  -7   30.52    3.15
   1   0   7   29.72    6.80
   1   0   7   34.27    3.47
  -1   0  -7   31.66    3.46
  -1   0  -7   35.15    3.25
   1   0   7   32.92    3.11
   1   0   7   37.89    3.85
   1   0   7   27.24    3.69
   1   0   7   31.47    4.56
   1   0   8   66.95    8.45
   1   0   8   56.66    6.21
   1   0   8   60.85    5.05
   1   0   8   64.23    4.76
  -1   0  -8   60.13    5.23
   1   0   8   45.99    5.36
  -1   0  -8   53.40    4.74
  -1   0  -8   65.79    4.92
  -1   0  -8   55.75    4.79
   1   0   8   65.26    5.42
   1   0   9   27.59    5.03
  -1   0  -9   21.08    2.99
  -1   0  -9   27.77    2.99
   1   0   9   20.57    6.87
   1   0   9   27.78    2.94
  -1   0  -9   25.47    3.44
   1   0   9   22.53    3.28
   1   0   9   28.20    3.54
   1   0  10  845.07   53.02
   1   0  10  917.47   52.21
  -1   0 -10  733.75   51.79
  -1   0 -10  807.02   52.15
   1   0  10  787.08   53.70
  -1   0 -10  747.20   51.80
  -1   0 -10  802.11   51.66
   1   0  10  826.72   51.90
  -1   0 -11  699.37   48.50
   1   0  11  804.44   48.65
   1   0  11  766.33   50.42
   1   0  11  715.98   48.42
  -1   0 -11  729.25   48.84
   1   0  11  864.46   48.83
  -1   0 -11  684.87   48.51
   1   0  11  796.68   49.74
   1   0  12   57.20    4.84
  -1   0 -12   49.97    4.72
   1   0  12   54.29    5.06
   1   0  12   56.59    6.41
  -1   0 -12   51.85    4.65
  -1   0 -12   55.54    5.09
   1   0  12   45.27    7.08
  -1   0 -13    3.32    2.46
   1   0  13    5.89    2.44
  -1   0 -13    6.29    2.23
   1   0  13    4.33    3.60
  -1   0 -13    5.57    1.99
  -1   0 -14   33.67    3.22
  -1   0 -14   40.32    3.58
   1   0  14   50.72    5.35
   1   0  14   48.56    4.67
  -1   0 -15    4.78    1.68
  -1   0 -15    4.52    1.29
  -1  -1  14    2.57    1.64
   1   1 -14    0.80    2.28
  -1  -1  14   -2.44    2.01
   1   1 -14    4.26    1.42
   1   1 -13  315.08   21.67
   1   1 -13  336.93   21.30
   1   1 -12  118.45    6.99
   1   1 -12  125.05    8.22
  -1  -1  12   98.54    7.11
   1   1 -11    8.94    3.60
   1   1 -11   11.12    1.87
   1   1 -11   15.79    3.39
  -1  -1  11    9.72    2.34
   1   1 -10  104.06    7.03
  -1  -1  10   85.26    7.15
   1   1 -10  103.89    8.24
   1   1 -10   97.19    8.62
   1   1  -9    9.34    4.01
   1   1  -9    4.74    2.79
   1   1  -9    9.60    1.77
   1   1  -9    9.62    2.51
   1   1  -9    9.15    6.99
   1   1  -8  139.35    9.49
   1   1  -8  147.36    9.97
   1   1  -8  181.21   13.34
   1   1  -8  150.85   10.52
   1   1  -8  150.71   10.87
  -1  -1   8  113.68    9.77
   1   1  -8  127.06   12.81
   1   1  -7   29.78    3.76
   1   1  -7   25.98    2.47
   1   1  -7   26.35    2.94
   1   1  -7   26.83    4.12
  -1  -1   7   26.85    2.84
  -1  -1   7   30.62    3.17
   1   1  -6   32.86    4.09
   1   1  -6   31.05    2.70
   1   1  -6   32.28    3.34
  -1  -1   6   38.01    3.13
  -1  -1   6   36.50    3.27
   1   1  -6   31.73    3.12
   1   1  -5  509.36   41.47
   1   1  -5  683.26   43.02
   1   1  -5  694.87   41.36
  -1  -1   5  562.52   41.17
  -1  -1   5  702.69   41.16
   1   1  -5  721.49   41.53
  -1  -1   4  156.44   10.14
   1   1  -4  137.22   12.05
  -1  -1   4  154.79   10.27
  -1  -1   3  134.35    8.45
   1   1  -3  103.84    8.75
  -1  -1   3  126.65    8.37
  -1  -1   3  142.19    8.57
   1   1  -3  118.34   10.01
  -1  -1   2 1031.90   67.95
  -1  -1   2 1134.46   68.05
   1   1  -2 1122.60   69.13
  -1  -1   2 1141.09   69.40
   1   1  -2  967.35   68.15
  -1  -1   2 1100.32   67.96
  -1  -1   1 4834.87  336.14
   1   1  -1 5733.10  336.29
   1   1  -1 5717.18  336.91
  -1  -1   0   34.20    3.38
   1   1   0   33.71    3.01
   1   1   1 7123.90  453.77
  -1  -1  -1 7292.15  454.23
  -1  -1  -2 2423.63  154.97
   1   1   2 2437.31  154.49
  -1  -1  -3 1641.46  103.13
   1   1   3 1582.30  103.14
  -1  -1  -3 1564.51  103.11
   1   1   3 1598.21  103.12
   1   1   3 1698.14  103.16
   1   1   3 1766.57  103.80
   1   1   4  826.63   55.88
  -1  -1  -4  944.92   55.92
   1   1   4  886.97   55.92
   1   1   4  843.86   55.88
   1   1   4  891.75   56.83
  -1  -1  -4  882.46   55.91
  -1  -1  -5  952.38   61.00
   1   1   5  923.76   62.22
   1   1   5  972.39   60.97
   1   1   5  946.58   60.97
   1   1   5  915.36   60.96
  -1  -1  -5  933.89   61.01
  -1  -1  -5 1120.80   61.69
   1   1   6   27.73    2.76
   1   1   6   28.05    2.95
   1   1   6   27.33    3.44
  -1  -1  -6   31.42    2.95
  -1  -1  -6   24.59    3.04
  -1  -1  -6   28.01    3.05
  -1  -1  -6   32.57    3.78
   1   1   6   21.27    3.90
   1   1   6   30.14    3.77
   1   1   7  139.75    9.62
  -1  -1  -7  113.36    9.45
   1   1   7  145.19    9.85
   1   1   7  140.78    9.13
   1   1   7  143.16    9.25
  -1  -1  -7  131.50    9.40
   1   1   7  101.44    9.85
  -1  -1  -8    1.15    1.74
   1   1   8   -0.61    2.95
   1   1   8   -0.46    2.61
  -1  -1  -8   -0.80    2.24
  -1  -1  -8    1.46    2.44
   1   1   8   -0.54    3.55
   1   1   8   -0.35    2.10
  -1  -1  -8   -0.45    1.90
  -1  -1  -8   -0.50    2.06
   1   1   8   -0.52    1.92
   1   1   9    9.83    3.13
  -1  -1  -9   10.40    2.83
  -1  -1  -9    8.43    2.34
   1   1   9    8.28    2.35
  -1  -1  -9   10.50    2.92
   1   1   9   10.75    2.33
   1   1   9   12.48    3.28
   1   1   9   11.25    2.54
  -1  -1  -9   11.79    2.42
  -1  -1  -9   12.34    2.30
   1   1   9   10.79    4.12
   1   1  10   79.22    6.38
  -1  -1 -10   70.30    5.58
   1   1  10   65.15    5.42
   1   1  10   71.25    5.46
  -1  -1 -10   70.14    6.09
   1   1  10   70.04    5.74
   1   1  10   59.80    6.92
  -1  -1 -10   51.88    5.33
  -1  -1 -10   69.52    5.39
   1   1  11 1293.11   77.93
  -1  -1 -11 1099.46   77.73
   1   1  11 1164.81   77.28
   1   1  11 1185.35   77.48
  -1  -1 -11 1356.78   77.31
  -1  -1 -11 1139.13   77.47
   1   1  11 1163.90   78.48
  -1  -1 -12  184.85   13.99
   1   1  12  208.61   14.20
   1   1  12  211.33   14.35
  -1  -1 -12  202.62   14.41
   1   1  12  231.50   15.59
  -1  -1 -12  199.03   13.99
   1   1  13   49.12    4.52
  -1  -1 -13   46.26    4.27
   1   1  13   45.22    4.51
  -1  -1 -13   42.68    4.62
   1   1  13   50.40    5.69
  -1  -1 -13   45.03    4.10
   1   1  14    1.10    1.73
  -1  -1 -14   -0.46    1.47
  -1  -1 -14   -0.39    1.74
  -1  -1 -14    1.95    2.05
   1   1  14    3.44    3.40
  -1  -1 -15   12.96    1.55
  -1  -1 -15   13.41    1.88
   1   1  16   16.39    2.11
  -1  -1 -16   11.54    1.51
   1   2 -14    8.60    2.14
   1   2 -13   16.75    3.58
   1   2 -13   36.28    3.02
  -1  -2  13   26.38   11.32
   1   2 -12  147.88    9.56
   1   2 -12  148.79    9.04
   1   2 -12  123.20    8.41
   1   2 -11   32.86    3.04
   1   2 -11   28.88    4.21
   1   2 -11   34.07    3.68
   1   2 -10  459.12   29.28
  -1  -2  10  392.88   28.30
   1   2 -10  471.20   28.40
   1   2  -9  342.79   22.53
  -1  -2   9  328.93   22.02
  -1  -2   9  305.48   21.55
   1   2  -9  342.74   21.60
   1   2  -9  329.18   22.74
   1   2  -8   48.95    6.17
   1   2  -8   66.31    4.90
   1   2  -8   68.04    6.04
  -1  -2   8   69.30    5.97
  -1  -2   8   59.69    5.26
   1   2  -7  295.71   21.00
   1   2  -7  310.65   20.03
   1   2  -7  362.08   23.24
   1   2  -7  292.83   20.69
  -1  -2   7  300.73   20.34
   1   2  -6  107.40    7.39
   1   2  -6   96.99    8.17
   1   2  -6   99.67    7.01
   1   2  -6   96.38    7.79
  -1  -2   6   97.15    7.20
  -1  -2   6  109.45    7.43
   1   2  -5  654.58   39.93
   1   2  -5  579.32   39.50
   1   2  -5  721.42   41.81
   1   2  -5  588.83   39.73
   1   2  -5  562.29   40.18
  -1  -2   5  663.57   39.88
  -1  -2   5  645.62   39.68
   1   2  -4  101.00    8.56
   1   2  -4  116.67    7.80
  -1  -2   4  110.37    7.80
   1   2  -4  105.98    7.51
   1   2  -4   84.86    9.50
  -1  -2   4  116.34    7.52
   1   2  -3  344.95   21.01
  -1  -2   3  316.02   20.89
   1   2  -3  274.03   22.24
  -1  -2   2   49.70    3.20
  -1  -2   2   38.93    3.19
   1   2  -2   44.34    3.83
   1   2  -2   51.98    4.01
  -1  -2   2   60.45    3.50
  -1  -2   1 3613.33  210.58
   1   2  -1 3212.49  209.51
  -1  -2   0 6360.29  386.14
   1   2   0 5847.26  385.94
  -1  -2  -1 2312.17  138.98
   1   2   1 2084.60  138.80
   1   2   2  894.40   62.09
  -1  -2  -2 1032.09   62.93
  -1  -2  -2 1103.94   62.31
  -1  -2  -3    1.30    1.33
  -1  -2  -3    1.92    1.02
  -1  -2  -3    0.90    2.25
  -1  -2  -4  187.69   12.02
   1   2   4  178.21   11.94
   1   2   4  192.31   13.02
  -1  -2  -4  159.73   11.78
  -1  -2  -5  143.64    8.98
  -1  -2  -5  126.58    8.53
   1   2   5  126.88    8.25
   1   2   5  112.54    8.30
  -1  -2  -5  113.58    8.36
   1   2   6   11.49    3.11
  -1  -2  -6   11.94    2.38
   1   2   6   10.66    1.86
   1   2   6   12.69    2.00
  -1  -2  -6    8.84    2.13
   1   2   6   10.43    3.09
   1   2   6    8.85    2.98
  -1  -2  -6   16.73    2.94
  -1  -2  -7    1.23    2.17
   1   2   7    0.92    2.96
   1   2   7   -0.12    1.74
  -1  -2  -7   -1.08    2.59
  -1  -2  -7    0.63    2.12
   1   2   7    0.79    1.89
   1   2   7    1.03    2.07
  -1  -2  -7    1.84    2.65
   1   2   7   -0.62    2.70
   1   2   8   17.44    3.69
  -1  -2  -8   12.38    2.82
   1   2   8   14.86    2.24
  -1  -2  -8   11.99    3.18
   1   2   8   16.21    2.50
   1   2   8   18.71    2.64
   1   2   8   15.08    3.30
   1   2   9   13.16    3.82
  -1  -2  -9   18.39    3.17
   1   2   9   14.84    2.16
  -1  -2  -9   14.35    3.20
   1   2   9   15.78    2.62
   1   2   9   13.49    3.08
   1   2   9   19.57    3.00
  -1  -2  -9   15.29    2.49
  -1  -2  -9   14.34    2.59
   1   2  10    8.18    4.77
  -1  -2 -10    4.97    2.34
   1   2  10    5.29    2.29
  -1  -2 -10    2.93    2.79
   1   2  10    5.09    3.54
   1   2  10    4.16    2.94
  -1  -2 -10    4.35    2.76
   1   2  10    3.20    2.52
  -1  -2 -10    4.41    2.17
  -1  -2 -10    4.83    2.23
   1   2  11  153.93   10.18
  -1  -2 -11  140.71   10.28
   1   2  11  138.96   11.60
   1   2  11  142.88   10.30
  -1  -2 -11  142.38   10.69
  -1  -2 -11  129.63   10.00
  -1  -2 -11  129.79    9.92
   1   2  11  135.37   10.54
   1   2  11  166.42   11.17
  -1  -2 -11  161.99   10.81
   1   2  12  209.48   14.36
  -1  -2 -12  205.22   14.54
  -1  -2 -12  195.14   14.88
   1   2  12  228.29   15.14
   1   2  12  226.59   15.81
   1   2  12  207.14   14.56
   1   2  13  129.00    8.69
  -1  -2 -13   96.46    7.99
   1   2  13  108.02    8.22
  -1  -2 -13  100.16    8.36
  -1  -2 -13  104.56    7.97
   1   2  13  124.70    9.65
  -1  -2 -14    9.58    2.19
   1   2  14   11.37    3.65
  -1  -2 -14    8.29    2.49
   1   2  14    6.71    2.44
  -1  -2 -14    6.39    1.94
   1   2  14    8.68    2.39
   1   2  15  117.37    8.54
  -1  -2 -15  128.93    8.80
  -1  -2 -15  116.85    8.35
  -1  -2 -15  120.49    8.55
   1   2  16    2.60    1.98
   1   3 -13    9.08    2.10
  -1  -3  13   11.75    4.43
   1   3 -13   12.78    1.89
   1   3 -12   58.09    6.21
   1   3 -12   81.71    5.69
  -1  -3  12   77.76   15.92
   1   3 -11    8.53    1.74
   1   3 -11    3.78    3.77
   1   3 -11    9.03    2.47
   1   3 -10    9.37    1.95
   1   3 -10    8.68    4.11
   1   3 -10    8.13    3.11
   1   3 -10   11.14    2.64
   1   3  -9  123.29    8.68
   1   3  -9  123.98    9.73
   1   3  -9  119.65    9.10
   1   3  -8    8.01    4.20
   1   3  -8    8.19    1.94
   1   3  -8    8.80    3.39
  -1  -3   8    9.25    3.11
  -1  -3   8    8.79    2.05
   1   3  -7   97.52    6.81
   1   3  -7   87.74    7.74
  -1  -3   7   91.94    7.14
   1   3  -6   27.79    4.41
   1   3  -6   30.05    4.00
   1   3  -6   33.99    2.92
  -1  -3   6   30.76    3.54
   1   3  -5  121.16    9.46
   1   3  -5  116.06    9.74
   1   3  -5  128.21    8.87
   1   3  -5  143.38    9.14
  -1  -3   5  127.21    8.90
  -1  -3   5  142.14    9.31
   1   3  -4   55.65    5.22
   1   3  -4   67.66    6.41
   1   3  -4   69.94    5.07
   1   3  -4   58.38    4.59
   1   3  -4   67.06    5.06
  -1  -3   4   70.83    5.19
  -1  -3   4   63.70    4.71
   1   3  -3   47.95    6.09
   1   3  -3   39.34    3.74
  -1  -3   3   40.94    3.65
  -1  -3   3   41.99    3.29
  -1  -3   2  273.36   17.06
   1   3  -2  244.51   17.41
  -1  -3   1  526.37   32.09
   1   3  -1  450.48   32.55
   1   3  -1  476.14   33.35
   1   3   0    0.48    2.29
  -1  -3   0    0.65    2.20
   1   3   1    8.14    2.26
  -1  -3  -1    8.11    1.97
  -1  -3  -2   52.47    4.92
   1   3   2   51.27    3.75
   1   3   3  251.43   17.92
  -1  -3  -3  279.48   19.28
  -1  -3  -4  554.29   36.73
   1   3   4  608.49   36.58
  -1  -3  -4  598.14   38.03
  -1  -3  -4  531.05   36.40
  -1  -3  -4  554.23   36.64
  -1  -3  -5  465.50   31.04
   1   3   5  481.52   30.82
   1   3   5  476.95   30.86
  -1  -3  -5  450.72   30.83
  -1  -3  -6   98.68    7.47
   1   3   6  104.01    7.73
  -1  -3  -6  117.00    7.76
  -1  -3  -6  130.66    8.48
   1   3   6  105.73    7.34
   1   3   6  107.64    7.42
   1   3   6   90.36    7.81
   1   3   7 1623.84  120.43
   1   3   7 1765.19  120.22
  -1  -3  -7 2018.72  120.26
  -1  -3  -7 2284.01  121.44
   1   3   7 1955.05  120.05
   1   3   7 1822.67  119.99
  -1  -3  -7 1938.29  120.08
   1   3   7 1852.20  120.70
  -1  -3  -8   59.78    5.20
   1   3   8   46.18    5.70
   1   3   8   67.47    4.89
   1   3   8   65.90    6.03
  -1  -3  -8   57.05    4.93
   1   3   8   58.81    5.49
   1   3   9    1.78    3.84
  -1  -3  -9    3.84    2.16
  -1  -3  -9    3.78    2.56
  -1  -3  -9    0.19    2.64
   1   3   9    1.23    3.49
   1   3   9    1.22    1.86
   1   3   9    2.23    2.98
  -1  -3  -9    3.79    2.01
   1   3  10   31.52    4.79
  -1  -3 -10   24.04    3.57
   1   3  10   28.14    3.21
  -1  -3 -10   21.21    4.07
   1   3  10   28.04    4.98
   1   3  10   25.12    3.85
  -1  -3 -10   24.74    3.04
   1   3  11  441.83   31.36
  -1  -3 -11  487.12   31.27
   1   3  11  501.74   31.17
  -1  -3 -11  507.10   31.59
  -1  -3 -11  414.32   31.60
  -1  -3 -11  479.38   31.07
  -1  -3 -11  475.18   31.03
   1   3  11  483.77   31.95
   1   3  12   96.91    7.12
  -1  -3 -12   85.05    7.74
   1   3  12  105.57    8.37
   1   3  12   90.24    7.48
  -1  -3 -12   85.62    6.92
  -1  -3 -12   97.08    7.32
  -1  -3 -12   83.66    6.81
  -1  -3 -12  109.48    7.86
   1   3  13    4.72    3.22
  -1  -3 -13    3.66    2.49
  -1  -3 -13    3.64    2.77
   1   3  13    5.88    2.65
   1   3  13    5.27    2.20
   1   3  14   18.87    3.25
  -1  -3 -14   14.81    2.53
  -1  -3 -14   19.50    2.76
  -1  -3 -14   16.74    3.02
   1   3  14   18.54    2.87
   1   3  15    1.17    2.66
   1   3  15    0.54    1.85
  -1  -3 -15    0.66    1.32
  -1  -3 -15    0.06    1.92
  -1  -3 -15   -0.39    1.55
  -1  -3 -16   61.09    4.73
   1   3  16   62.43    4.56
   1   3  16   66.78    5.14
   1   4 -12    0.16    2.12
  -1  -4  12   -5.56    5.42
   1   4 -12   -0.37    1.70
   1   4 -11   15.35    3.63
   1   4 -11   24.04    2.91
  -1  -4  11   16.14   14.51
   1   4 -10   99.35    7.61
   1   4 -10  103.05    9.25
   1   4 -10  122.93    8.22
   1   4  -9  192.00   14.32
   1   4  -9  185.77   12.85
  -1  -4   9  184.38   17.18
   1   4  -9  191.48   13.28
   1   4  -8   86.13    6.62
   1   4  -8   99.63    8.56
   1   4  -8   84.97    7.64
   1   4  -8   86.63    7.05
   1   4  -7  736.40   44.90
   1   4  -7  636.61   43.65
   1   4  -7  661.14   44.38
  -1  -4   7  685.01   44.20
   1   4  -7  700.23   43.98
   1   4  -6  938.75   62.02
   1   4  -6  904.34   62.61
   1   4  -6  986.66   62.29
   1   4  -6  993.31   65.96
  -1  -4   6 1053.67   62.76
  -1  -4   6  967.47   62.27
   1   4  -5   40.87    6.52
   1   4  -5   42.46    4.51
   1   4  -5   41.72    3.98
   1   4  -5   39.97    3.91
   1   4  -5   40.65    3.56
  -1  -4   5   44.74    4.14
  -1  -4   4    8.78    1.61
   1   4  -4   10.94    1.77
   1   4  -4   11.73    2.85
   1   4  -4    9.29    2.09
   1   4  -4   12.76    2.40
   1   4  -4   15.32    4.53
  -1  -4   4   10.41    2.35
  -1  -4   3    6.11    1.31
   1   4  -3    6.20    1.52
   1   4  -3    2.40    3.21
   1   4  -3    7.68    2.26
   1   4  -3    6.73    3.35
   1   4  -3    7.87    3.51
   1   4  -3    6.08    1.87
   1   4  -3    5.45    2.47
  -1  -4   3    6.36    2.11
   1   4  -2   56.87    6.14
   1   4  -2   73.54    7.13
   1   4  -2   73.60    5.76
   1   4  -2   63.73    5.21
  -1  -4   2   82.56    5.46
  -1  -4   2   71.31    4.93
   1   4  -1  902.56   71.13
   1   4  -1  995.65   71.20
   1   4  -1 1078.95   72.21
  -1  -4   0  183.56   11.20
   1   4   0  170.48   12.67
  -1  -4  -1 1808.01  116.13
   1   4   2   27.72    2.41
  -1  -4  -2   33.70    4.53
   1   4   3  149.41    9.98
  -1  -4  -3  161.58   11.74
  -1  -4  -4   66.83    6.36
   1   4   4   58.86    4.12
  -1  -4  -4   50.54    3.89
  -1  -4  -5   -0.24    2.05
   1   4   5    1.43    1.63
   1   4   5    0.52    1.69
   1   4   5    2.96    6.03
  -1  -4  -5    1.00    1.86
   1   4   6   38.29    3.95
   1   4   6   46.24    4.67
   1   4   6   46.82    3.75
  -1  -4  -6   54.24    5.03
  -1  -4  -6   45.38    4.15
   1   4   7  270.43   19.03
   1   4   7  274.24   19.34
  -1  -4  -7  270.48   18.65
   1   4   7  254.97   18.88
   1   4   7  261.65   18.76
  -1  -4  -7  284.63   18.92
  -1  -4  -7  344.82   20.14
   1   4   7  299.35   18.54
   1   4   7  305.10   18.65
   1   4   8   27.74    4.17
   1   4   8   31.94    4.15
  -1  -4  -8   32.28    3.76
   1   4   8   35.92    3.29
   1   4   8   33.53    3.31
  -1  -4  -8   36.00    3.28
  -1  -4  -9  363.97   25.08
  -1  -4  -9  384.09   25.35
   1   4   9  397.27   24.99
   1   4   9  390.97   25.05
   1   4   9  405.26   25.42
   1   4   9  366.52   25.86
   1   4   9  343.41   25.68
   1   4  10  114.12    9.00
   1   4  10  115.99    8.36
  -1  -4 -10  115.59    8.37
   1   4  10  106.63    7.72
   1   4  10  118.08    7.91
  -1  -4 -10   84.95    8.35
  -1  -4 -10   83.02    7.68
  -1  -4 -10  111.96    7.96
   1   4  10   99.69    8.81
   1   4  11  879.40   57.26
   1   4  11 1004.64   56.84
   1   4  11  843.29   57.15
   1   4  11  910.50   56.41
   1   4  11  901.61   56.43
  -1  -4 -11  751.80   56.85
  -1  -4 -11  866.67   56.74
  -1  -4 -11  830.08   56.30
  -1  -4 -12  428.70   27.07
  -1  -4 -12  371.18   26.59
   1   4  12  397.69   26.46
   1   4  12  404.38   26.52
  -1  -4 -12  362.50   27.00
  -1  -4 -12  426.75   26.46
   1   4  12  366.01   26.71
  -1  -4 -12  414.98   26.38
   1   4  12  427.63   27.61
   1   4  12  419.59   27.40
   1   4  13   -1.45    3.59
  -1  -4 -13    0.10    2.91
  -1  -4 -13   -0.51    2.18
  -1  -4 -13    1.74    3.00
   1   4  13   -1.14    2.32
   1   4  13   -0.42    2.48
  -1  -4 -13   -0.59    1.82
   1   4  13    0.12    3.54
   1   4  14   12.24    3.28
   1   4  14   10.67    3.55
  -1  -4 -14   11.92    2.38
  -1  -4 -14    8.13    2.79
   1   4  14    9.22    2.26
   1   4  14   10.61    2.61
   1   4  15   76.96    5.93
   1   4  15   71.48    5.34
  -1  -4 -15   56.34    4.82
  -1  -4 -15   61.23    5.09
  -1  -4 -15   56.15    4.66
   1   4  16   11.13    1.82
  -1  -4 -16   11.82    1.88
   1   4  16   13.84    2.27
  -1  -4 -16    8.45    1.21
  -1  -5  12    5.49    5.00
   1   5 -11  138.56   10.09
   1   5 -11  144.07    9.88
   1   5 -10   39.23    4.69
   1   5 -10   36.59    4.02
  -1  -5  10   34.19   13.80
   1   5  -9  169.52   12.38
   1   5  -9  158.14   11.46
   1   5  -8   17.77    2.65
   1   5  -8   24.34    4.97
   1   5  -8   24.46    3.34
   1   5  -7  549.70   36.91
   1   5  -7  562.60   37.31
   1   5  -7  621.80   38.18
   1   5  -6    0.98    1.90
   1   5  -6   -0.13    4.10
   1   5  -6    1.66    2.08
  -1  -5   6    1.07    3.33
   1   5  -5   58.54    4.95
   1   5  -5   61.54    6.42
   1   5  -5   55.71    5.43
   1   5  -5   62.85    5.32
  -1  -5   5   81.69    6.37
  -1  -5   5   59.33    5.21
   1   5  -5   60.16    8.24
   1   5  -4  595.53   39.30
   1   5  -4  531.97   35.86
   1   5  -4  609.65   36.93
   1   5  -4  555.33   36.35
   1   5  -4  574.52   36.13
  -1  -5   4  611.72   36.11
   1   5  -3    6.16    3.48
   1   5  -3    5.82    2.18
   1   5  -3    4.03    2.62
   1   5  -3    7.46    3.57
  -1  -5   3   11.96    2.50
   1   5  -2  211.54   16.65
   1   5  -2  216.96   15.40
   1   5  -2  205.10   15.13
   1   5  -2  200.11   14.69
  -1  -5   2  250.66   14.72
   1   5  -1  172.40   13.48
   1   5  -1  177.40   13.48
   1   5  -1  172.61   12.89
   1   5  -1  193.04   14.58
   1   5   0  388.62   28.07
   1   5   0  429.04   29.19
   1   5   0  348.19   28.22
   1   5   0  388.82   27.78
   1   5   1  611.87   39.55
   1   5   2  280.77   18.35
   1   5   2  266.61   17.64
  -1  -5  -2  312.73   20.05
   1   5   3   43.49    3.39
  -1  -5  -3   48.11    5.56
  -1  -5  -4    4.08    1.61
   1   5   4    5.86    1.65
  -1  -5  -4    2.15    3.38
   1   5   5  250.09   16.83
   1   5   5  257.33   16.79
  -1  -5  -5  256.64   18.67
   1   5   5  249.83   16.45
   1   5   5  236.29   19.05
  -1  -5  -5  254.87   16.34
  -1  -5  -5  241.93   16.73
   1   5   6  819.28   58.83
  -1  -5  -6  946.44   58.81
   1   5   6  913.54   58.63
   1   5   6  892.93   58.43
   1   5   6 1136.67   58.70
   1   5   6  666.42   60.20
  -1  -5  -6  858.73   58.58
   1   5   7  765.24   53.59
   1   5   7  807.41   53.15
   1   5   7  828.93   52.88
  -1  -5  -7  933.08   54.67
  -1  -5  -7  834.59   53.36
   1   5   7  836.07   53.26
   1   5   8  250.05   18.36
   1   5   8  229.14   17.79
   1   5   8  289.62   17.42
   1   5   8  268.87   17.95
  -1  -5  -8  260.37   17.54
   1   5   9    9.94    4.13
  -1  -5  -9   14.17    2.45
  -1  -5  -9   14.22    3.22
   1   5   9   12.77    2.41
   1   5   9   14.96    3.39
   1   5   9   14.91    2.60
   1   5   9   14.85    3.29
  -1  -5 -10   27.86    3.29
  -1  -5 -10   23.69    3.84
   1   5  10   25.87    3.17
   1   5  10   24.05    3.18
   1   5  10   22.32    3.91
   1   5  10   23.15    4.09
   1   5  11   93.20    7.92
  -1  -5 -11   87.91    7.40
   1   5  11  101.06    8.42
   1   5  11   92.89    6.91
   1   5  11   93.68    6.98
  -1  -5 -11   73.85    7.74
  -1  -5 -11   75.58    6.85
   1   5  11  107.80    7.73
  -1  -5 -12   40.79    4.93
   1   5  12   48.00    4.87
   1   5  12   45.82    4.36
   1   5  12   48.34    4.53
  -1  -5 -12   32.46    5.21
  -1  -5 -12   45.13    4.17
   1   5  12   42.93    5.42
   1   5  12   57.18    5.99
   1   5  13  341.50   22.11
  -1  -5 -13  319.76   21.65
   1   5  13  341.68   21.96
  -1  -5 -13  282.69   21.23
   1   5  13  285.08   21.32
   1   5  13  316.40   21.17
   1   5  13  321.46   21.23
  -1  -5 -13  279.19   21.66
  -1  -5 -13  330.36   21.04
   1   5  14    0.76    3.06
   1   5  14   -0.09    2.80
  -1  -5 -14    0.84    2.03
  -1  -5 -14    0.44    2.55
   1   5  14    0.48    2.11
  -1  -5 -15    1.14    1.67
  -1  -5 -15    0.61    2.01
   1   5  15   -0.23    1.68
   1   5  15    1.86    2.58
   1   5  15    0.66    2.18
   1   5  15    1.38    2.63
   1   5  16   12.75    1.93
  -1  -5 -16    8.32    1.85
   1   5  16   12.03    2.00
  -1  -5 -16    7.09    1.22
  -1  -5 -17   18.28    1.69
  -1  -6  11   19.97    4.72
   1   6 -11   21.80    2.99
   1   6 -10  132.21    9.36
   1   6 -10  137.32    9.55
   1   6  -9    4.02    3.28
  -1  -6   9   -7.61   11.24
   1   6  -9    4.64    2.51
   1   6  -8    4.75    3.80
   1   6  -8    7.67    2.99
  -1  -6   8    3.02   13.48
   1   6  -7  235.93   16.89
   1   6  -7  253.76   17.63
   1   6  -6   53.68    6.54
   1   6  -6   53.60    5.31
   1   6  -5    0.13    4.18
   1   6  -5    1.82    2.72
  -1  -6   5    0.09    3.20
   1   6  -5   -0.42    2.98
   1   6  -4  361.94   25.28
   1   6  -4  331.69   24.70
   1   6  -4  358.65   24.50
  -1  -6   4  413.58   24.77
   1   6  -4  377.94   27.81
   1   6  -3  425.19   28.08
   1   6  -3  351.93   27.68
   1   6  -3  396.05   27.42
   1   6  -3  436.60   30.46
  -1  -6   3  471.86   27.89
  -1  -6   3  428.49   27.15
   1   6  -2  108.37    7.99
   1   6  -2  109.32    8.52
   1   6  -2  119.53   10.31
   1   6  -2   95.00    8.38
   1   6  -2   95.92    7.84
  -1  -6   2   97.96    8.29
  -1  -6   2  109.95    7.54
   1   6  -1   54.45    5.55
   1   6  -1   42.92    5.52
   1   6  -1   51.71    4.76
  -1  -6   1   57.32    4.29
   1   6  -1   52.96    4.88
   1   6   0   12.12    2.91
   1   6   0   11.30    3.45
   1   6   0    9.20    2.57
   1   6   0    5.21    3.36
   1   6   1  501.36   31.14
   1   6   1  451.35   30.79
  -1  -6  -1  488.41   32.87
   1   6   1  457.62   31.25
  -1  -6  -2   86.34    7.72
   1   6   2   59.41    6.48
  -1  -6  -3   11.81    2.48
   1   6   3   18.60    1.88
  -1  -6  -3   22.23    4.42
  -1  -6  -4   11.89    1.89
   1   6   4   10.99    1.74
  -1  -6  -4   14.14    3.97
   1   6   5  680.74   39.98
   1   6   5  604.48   37.35
   1   6   5  523.39   37.40
  -1  -6  -5  626.99   39.78
   1   6   5  588.45   37.08
  -1  -6  -5  572.58   37.07
  -1  -6  -5  546.36   37.50
   1   6   6   31.66    3.67
  -1  -6  -6   39.38    3.88
   1   6   6   32.19    3.00
  -1  -6  -6   31.85    3.66
   1   6   7  304.22   19.11
   1   6   7  286.19   19.42
   1   6   7  273.38   18.74
  -1  -6  -7  293.20   19.34
  -1  -6  -7  302.20   19.13
   1   6   8  112.27    7.65
   1   6   8   92.05    8.25
  -1  -6  -8   88.64    7.44
  -1  -6  -8   95.22    7.93
   1   6   8   96.07    7.42
   1   6   9   94.16    7.11
  -1  -6  -9   87.27    6.74
   1   6   9   81.80    7.81
   1   6   9   87.20    7.20
   1   6   9   88.71    6.51
  -1  -6  -9   87.03    7.23
   1   6  10    6.62    2.85
   1   6  10    2.17    3.52
  -1  -6 -10    6.31    2.32
  -1  -6 -10    3.66    2.80
   1   6  10    6.19    2.32
   1   6  10    5.76    3.14
   1   6  10    6.12    2.20
   1   6  11   50.28    4.89
  -1  -6 -11   37.85    4.06
   1   6  11   41.81    4.89
  -1  -6 -11   35.29    4.70
   1   6  11   39.70    3.93
   1   6  11   42.97    4.09
  -1  -6 -12    2.32    3.07
   1   6  12    1.00    3.03
  -1  -6 -12    0.61    3.42
   1   6  12    0.08    3.08
   1   6  12    0.97    2.28
   1   6  12    0.85    2.19
  -1  -6 -12    0.86    2.08
   1   6  13  168.96   12.19
   1   6  13  191.32   12.85
  -1  -6 -13  170.28   12.40
   1   6  13  194.19   12.62
   1   6  13  177.61   12.01
  -1  -6 -13  155.16   12.55
  -1  -6 -13  172.48   11.78
  -1  -6 -13  151.70   11.71
  -1  -6 -14   -0.56    2.06
   1   6  14   -1.23    2.98
   1   6  14   -2.08    2.48
  -1  -6 -14    0.63    2.60
   1   6  14   -1.04    2.19
   1   6  14    0.43    2.50
   1   6  14    1.49    2.64
  -1  -6 -14    0.24    1.60
   1   6  15   52.17    4.67
  -1  -6 -15   44.08    4.12
  -1  -6 -15   48.42    4.54
   1   6  15   50.29    4.35
   1   6  15   49.82    4.23
   1   6  16    2.38    1.60
  -1  -6 -16    1.80    1.42
   1   6  16    0.36    1.25
  -1  -6 -16    0.86    0.98
   1   6  17   12.78    1.43
  -1  -6 -17    7.72    1.24
  -1  -7  10    0.38    3.85
   1   7 -10    0.94    2.38
  -1  -7  10    1.78    2.66
   1   7  -9   17.11    2.88
  -1  -7   9   16.99    6.74
   1   7  -9   16.53    2.73
   1   7  -8   14.03    3.73
   1   7  -8   18.36    3.18
  -1  -7   7   13.37    3.06
   1   7  -7    6.38    3.77
   1   7  -7    8.49    3.09
   1   7  -6   98.78    8.51
   1   7  -6   86.51    7.62
  -1  -7   5   45.41   10.63
   1   7  -5   44.76    4.87
   1   7  -5   30.63    4.79
   1   7  -5   43.63    5.82
   1   7  -4  491.47   32.59
   1   7  -4  552.18   31.99
   1   7  -3  203.89   15.49
   1   7  -3  168.02   15.12
   1   7  -3  212.07   14.88
   1   7  -3  201.47   14.71
   1   7  -2   96.07    8.42
   1   7  -2   73.69    8.08
   1   7  -2  101.24    7.71
  -1  -7   2  108.65    7.61
   1   7  -2   91.53    7.78
   1   7  -1  177.57   12.80
   1   7  -1  139.64   12.72
   1   7  -1  170.08   12.25
  -1  -7   1  195.78   12.02
   1   7  -1  154.90   12.35
   1   7   0   98.68    8.45
   1   7   0  115.77    8.77
   1   7   0  100.55    8.13
  -1  -7   0  105.27   10.40
   1   7   1   40.61    5.20
   1   7   1   55.45    5.36
   1   7   1   44.35    4.70
  -1  -7  -1   44.95    6.36
  -1  -7  -2  612.73   36.83
  -1  -7  -2  555.96   33.80
  -1  -7  -3   24.86    5.17
  -1  -7  -3   35.44    3.57
   1   7   4  457.18   29.63
  -1  -7  -4  487.36   32.88
  -1  -7  -4  460.02   29.93
   1   7   5  140.84   11.09
  -1  -7  -5  172.54   13.66
   1   7   5  155.48   10.50
   1   7   5  166.55   14.10
  -1  -7  -5  166.00   10.69
  -1  -7  -5  151.20   11.26
   1   7   6    2.33    7.03
   1   7   6    0.81    1.91
  -1  -7  -6   -0.08    2.62
   1   7   6   -0.04    1.60
  -1  -7  -6   -0.51    3.58
  -1  -7  -6   -0.23    2.55
   1   7   7  481.98   32.19
   1   7   7  519.50   32.24
  -1  -7  -7  534.30   32.46
   1   7   7  503.31   31.77
  -1  -7  -7  469.03   32.15
   1   7   8    3.41    2.87
  -1  -7  -8    5.03    2.37
  -1  -7  -8    3.42    2.96
   1   7   8    4.17    2.05
   1   7   8    7.99    2.78
  -1  -7  -9   97.17    8.02
   1   7   9  105.13    8.06
  -1  -7  -9   95.28    7.35
   1   7   9   85.12    7.73
   1   7   9  102.43    7.32
   1   7  10  162.18   12.21
   1   7  10  146.14   11.67
  -1  -7 -10  159.96   11.35
  -1  -7 -10  144.52   11.80
   1   7  10  187.71   11.54
   1   7  11   46.40    4.34
   1   7  11   40.02    4.91
   1   7  11   35.68    5.12
  -1  -7 -11   35.80    4.84
   1   7  11   45.00    4.08
   1   7  12    4.07    3.41
   1   7  12    1.37    3.23
  -1  -7 -12    1.94    3.06
  -1  -7 -12    2.29    3.43
   1   7  12    1.60    2.34
   1   7  12    3.10    2.40
   1   7  12    3.02    2.51
   1   7  13   84.52    6.03
   1   7  13   68.64    5.90
  -1  -7 -13   62.77    6.11
   1   7  13   71.83    5.71
  -1  -7 -13   51.33    6.25
   1   7  13   76.03    5.57
  -1  -7 -13   61.10    5.37
   1   7  14    3.82    2.33
  -1  -7 -14    4.18    2.03
  -1  -7 -14    2.07    2.61
  -1  -7 -14    4.49    2.72
   1   7  14    5.69    2.11
   1   7  14    8.12    1.97
  -1  -7 -14    5.13    1.80
   1   7  15    2.82    2.25
  -1  -7 -15    2.62    1.60
  -1  -7 -15    1.92    1.91
   1   7  15    1.46    1.68
   1   7  16   17.24    2.08
  -1  -7 -16   14.79    1.95
   1   7  17    0.62    1.41
  -1  -8   9    8.76    3.55
  -1  -8   9   12.37    2.73
  -1  -8   8   40.15    6.44
   1   8  -8   30.01    3.49
   1   8  -7   15.94    3.17
  -1  -8   7   24.06    7.71
  -1  -8   6   27.11    3.62
   1   8  -6   16.15    4.46
   1   8  -6   24.36    3.81
   1   8  -5  118.04    8.94
  -1  -8   5  128.58    8.95
  -1  -8   4   -4.63    3.23
   1   8  -4   -0.79    3.79
   1   8  -4    0.11    3.11
   1   8  -3  166.61   13.19
   1   8  -3  187.68   14.29
   1   8  -3  191.31   13.36
  -1  -8   2   11.19    3.69
   1   8  -2    7.51    4.28
  -1  -8   2    0.47    8.23
   1   8  -2   11.00    3.49
   1   8  -2    5.95    3.37
  -1  -8   1   16.05    3.70
   1   8  -1   15.98    3.96
   1   8  -1    9.66    4.23
   1   8  -1   17.78    3.88
   1   8   0   17.00    4.22
   1   8   0   16.66    4.67
   1   8   0   19.48    4.00
  -1  -8   0   29.31    5.64
  -1  -8   0   29.71    3.80
   1   8   1   43.73    6.29
  -1  -8  -1   54.63    7.35
  -1  -8  -1   66.30    5.36
  -1  -8  -2   18.50    3.01
  -1  -8  -2   15.03    4.68
  -1  -8  -3   22.84    3.09
  -1  -8  -3   17.49    4.70
   1   8   4  322.94   19.74
  -1  -8  -4  290.47   22.36
  -1  -8  -4  266.41   19.11
   1   8   5  248.98   18.62
  -1  -8  -5  247.27   18.34
   1   8   5  213.74   14.38
  -1  -8  -5  218.75   14.71
  -1  -8  -5  210.92   15.26
  -1  -8  -6  183.21   13.12
  -1  -8  -6  181.12   15.57
   1   8   6  183.12   12.26
   1   8   6  143.11   15.58
  -1  -8  -6  193.59   13.14
   1   8   7  665.94   40.56
   1   8   7  604.83   40.82
  -1  -8  -7  600.18   41.01
   1   8   7  643.26   40.36
  -1  -8  -7  633.02   40.95
   1   8   8   24.86    3.16
  -1  -8  -8   12.53    3.26
   1   8   8   25.50    3.89
  -1  -8  -8   24.18    4.06
   1   8   8   23.73    2.64
   1   8   8   18.15    8.41
   1   8   9   94.16    7.89
   1   8   9  104.75    7.83
  -1  -8  -9   97.37    7.28
  -1  -8  -9   85.16    7.48
  -1  -8  -9   91.66    8.08
   1   8   9   99.72    7.20
   1   8  10  419.54   26.68
   1   8  10  401.97   26.56
   1   8  10  321.80   26.68
  -1  -8 -10  403.06   26.78
   1   8  10  423.99   26.19
   1   8  11   93.67    7.78
   1   8  11   88.52    7.57
  -1  -8 -11   91.26    7.74
   1   8  11   95.50    7.20
  -1  -8 -12   88.13    7.92
   1   8  12  108.29    8.20
   1   8  12  103.34    8.00
   1   8  13    1.00    2.59
   1   8  13    1.69    2.39
  -1  -8 -13    3.56    2.69
  -1  -8 -13    0.83    3.03
  -1  -8 -13    2.64    1.92
   1   8  14    8.34    2.60
   1   8  14    7.81    2.26
  -1  -8 -14    9.61    2.69
  -1  -8 -14    7.57    2.16
  -1  -8 -14    9.34    2.82
   1   8  14    9.65    2.23
  -1  -8 -14    9.58    1.87
   1   8  15    0.10    1.85
  -1  -8 -15    0.30    1.40
  -1  -8 -15   -0.67    1.79
   1   8  15   -1.25    1.63
  -1  -8 -16    8.28    1.51
  -1  -9   7  109.28   10.22
  -1  -9   7  138.19    9.28
   1   9  -6   -0.07    2.50
  -1  -9   6    3.32    5.64
   1   9  -6   -0.22    2.48
  -1  -9   6   -0.16    2.84
  -1  -9   5   -1.28    6.29
   1   9  -5   -0.72    3.06
  -1  -9   4  220.61   20.74
   1   9  -4  251.77   18.79
   1   9  -3  165.55   12.39
   1   9  -2   25.55    4.27
  -1  -9   2   34.26    4.23
  -1  -9   1    9.27    3.42
   1   9  -1   10.56    3.86
   1   9  -1    6.72    4.11
  -1  -9   0   22.16    3.81
   1   9   0   16.58    4.82
  -1  -9  -1   20.52    3.72
  -1  -9  -2   13.78    3.16
  -1  -9  -3   78.20    6.46
  -1  -9  -4  289.65   19.54
  -1  -9  -4  293.22   20.24
   1   9   5   23.44    4.12
  -1  -9  -5   26.67    5.62
   1   9   5   27.18    8.75
  -1  -9  -5   26.07    4.07
   1   9   6    6.60    7.35
  -1  -9  -6    6.29    3.30
  -1  -9  -6    7.65    3.26
  -1  -9  -7  537.01   34.75
   1   9   7  536.12   33.79
  -1  -9  -7  534.82   34.62
   1   9   8    5.71    8.19
  -1  -9  -8    8.76    3.41
  -1  -9  -8    8.95    2.91
   1   9   8    9.28    3.37
   1   9   8    9.44    2.08
   1   9   9  208.14   13.82
   1   9   9  220.53   14.44
  -1  -9  -9  173.51   13.97
   1   9   9  191.61   13.65
  -1  -9  -9  226.18   14.69
   1   9  10   46.05    4.32
   1   9  10   40.17    4.74
  -1  -9 -10   42.04    4.36
  -1  -9 -10   41.54    4.97
   1   9  10   41.48    3.92
   1   9  11   12.28    2.84
   1   9  11    8.17    3.28
  -1  -9 -11    6.65    3.15
   1   9  11    5.09    2.20
   1   9  12  279.58   17.41
  -1  -9 -12  231.80   17.51
   1   9  12  260.24   17.11
   1   9  12  251.75   17.32
  -1  -9 -12  246.21   17.14
   1   9  13  107.76    7.23
   1   9  13  103.29    7.22
  -1  -9 -13   83.64    7.29
   1   9  13  100.17    6.95
  -1  -9 -13   75.49    7.48
  -1  -9 -13   84.76    6.74
   1   9  14   58.53    4.77
   1   9  14   66.05    4.99
  -1  -9 -14   55.42    5.27
   1   9  15   26.69    2.56
  -1  -9 -15   22.77    2.69
   1   9  16   44.58    3.45
  -1  -9 -16   41.50    3.31
  -1 -10   6   11.91    2.29
   1  10  -5    5.23    2.29
  -1 -10   5   25.99    3.26
  -1 -10   4   16.04    3.59
  -1 -10   3  176.12   12.60
  -1 -10   3  179.71   13.04
  -1 -10   2  345.61   23.56
  -1 -10   1   72.26    6.70
  -1 -10   1   69.96    6.41
  -1 -10   0   21.88    3.59
  -1 -10   0   20.45    4.03
  -1 -10  -1  126.26   10.00
  -1 -10  -1  142.31   10.23
   1  10   2  167.09   13.91
  -1 -10  -2  208.53   13.62
  -1 -10  -3   18.57    3.21
  -1 -10  -3   19.79    4.28
   1  10   4  186.92   14.03
  -1 -10  -4  194.83   13.57
  -1 -10  -4  201.08   14.40
   1  10   5  253.64   20.21
   1  10   5  266.36   16.58
  -1 -10  -5  258.23   16.77
   1  10   6   62.48   11.63
  -1 -10  -6   78.37    7.24
   1  10   6   92.25    7.32
  -1 -10  -6   83.63    7.50
  -1 -10  -7  134.75   10.04
  -1 -10  -7  132.29   10.07
  -1 -10  -8   22.71    3.70
  -1 -10  -8   31.48    4.36
   1  10   8   29.63    2.87
   1  10   8   20.10    9.58
  -1 -10  -9  434.22   31.89
  -1 -10  -9  541.44   32.54
   1  10   9  503.72   32.24
   1  10   9  483.45   31.45
  -1 -10 -10   25.52    3.51
   1  10  10   28.41    3.07
   1  10  10   28.88    4.03
  -1 -10 -10   29.62    4.16
  -1 -10 -11  131.69    9.42
   1  10  11  136.15    9.26
   1  10  11  127.63    9.75
  -1 -10 -11  130.56   10.00
   1  10  11  131.05    9.27
   1  10  12  112.13    7.67
   1  10  12  106.28    8.06
  -1 -10 -12   98.02    8.21
   1  10  12  105.14    7.63
   1  10  13   15.47    2.11
  -1 -10 -13    9.82    2.86
   1  10  13   12.86    2.09
   1  10  13   13.45    2.54
  -1 -10 -13   11.56    2.00
   1  10  14    6.44    1.68
  -1 -10 -14    5.09    2.15
   1  10  14    5.60    1.62
   1  10  14    8.30    1.49
   1  10  15    0.70    1.54
  -1 -10 -15    0.17    1.32
  -1 -11   4  150.55   10.36
   1  11  -3    1.39    2.25
  -1 -11   3    6.89    2.50
  -1 -11   2   62.48    5.55
  -1 -11   2   61.69    5.99
  -1 -11   1    8.71    3.06
  -1 -11   1   10.25    3.59
  -1 -11   0   58.57    5.16
  -1 -11   0   50.40    5.18
  -1 -11  -1   74.13    5.40
  -1 -11  -1   70.83    6.37
   1  11   2   15.85    3.97
  -1 -11  -2   27.69    4.52
  -1 -11  -2   25.94    3.50
   1  11   3   -2.13    3.57
  -1 -11  -3    1.45    3.38
   1  11   4   37.78    9.31
  -1 -11  -4   26.53    4.08
   1  11   5    4.21    8.16
   1  11   5    1.67    3.43
  -1 -11  -5   -0.23    2.92
  -1 -11  -5   -0.23    3.44
   1  11   6    1.50    3.17
  -1 -11  -6    0.22    2.96
   1  11   6    5.06    7.24
  -1 -11  -6    0.33    3.26
  -1 -11  -7   21.57    3.84
   1  11   7   20.00    9.01
   1  11   7   23.76    3.96
  -1 -11  -8    3.41    2.72
  -1 -11  -8    4.15    3.15
  -1 -11  -9   26.41    4.01
  -1 -11  -9   21.63    2.90
  -1 -11  -9   23.47    3.29
  -1 -11 -10   56.75    4.66
   1  11  10   57.50    5.16
  -1 -11 -10   65.89    5.44
  -1 -11 -10   57.26    4.86
   1  11  11   16.34    3.00
  -1 -11 -11   12.07    3.03
   1  11  12   25.81    3.18
  -1 -11 -13    0.47    2.07
   1  11  13   -0.08    1.68
  -1 -11 -14    2.49    1.60
  -1 -11 -15    2.85    1.40
  -1 -12  -1   22.11    3.31
   1  12   2  136.90   12.98
  -1 -12  -2  130.16   10.19
   1  12   3  390.51   20.99
  -1 -12  -3  360.02   17.40
   1  12   4   36.21    4.14
   1  12   4   35.52    8.05
  -1 -12  -4   46.04    4.68
   1  12   5    6.00    3.09
  -1 -12  -5    5.57    2.80
   1  12   5    7.20    7.67
  -1 -12  -5   17.58    3.57
   1  12   6   22.65    7.72
  -1 -12  -6    8.96    3.12
  -1 -12  -7    2.67    2.49
   1  12   7    2.93    3.21
   1  12   7    2.74    7.68
  -1 -12  -7    1.63    2.77
   1  12   8   46.33    4.61
  -1 -12  -8   34.44    3.98
  -1 -12  -8   39.51    4.44
  -1 -12  -9    3.17    2.14
   1  12  10   27.56    3.40
  -1 -12 -10   29.13    3.06
   1  12  11    0.57    1.94
   1  12  12   34.79    3.16
  -1 -12 -13   -1.36    1.49
   1  13   0   17.51    5.03
   1  13   1   41.93    5.92
   1  13   2    3.87    4.96
   1  13   3   18.53    6.08
   1  13   4  100.51    8.44
   1  13   4  206.92   12.48
   1  13   5   26.19    3.48
   1  13   5   39.43    7.02
  -1 -13  -6    0.99    2.08
   1  13   6   -4.45    5.92
  -1 -13  -7    0.94    1.95
   1  13   7   -2.33    2.43
  -1 -13  -8   47.95    4.19
   1  13   9  264.85   15.71
  -1 -13  -9  211.82   15.49
   1  13  10    7.81    1.97
   1  13  11   -0.76    1.41
  -1 -13 -12    0.86    1.58
  -1 -14  -5    1.16    1.23
  -1 -14  -6   -0.47    1.14
   1  14   6    0.23    1.77
   1  14   7    1.21    1.49
   1  14   8    2.43    1.34
   2 -13  -6    2.27    1.97
   2 -12  -9   31.80    3.28
   2 -12  -8   27.59    2.86
   2 -12  -7   52.34    4.32
   2 -12  -6  524.59   34.37
   2 -12  -5    2.38    2.57
   2 -12  -5    4.53    2.22
   2 -12  -4   44.06    4.78
   2 -12  -4   50.41    4.64
   2 -12  -3   66.32    6.03
   2 -12  -2  144.04   10.75
   2 -12  -1  226.57   15.80
   2 -12   0  108.03    8.18
   2 -12   0  100.41    7.81
   2 -12   1   10.97    3.29
   2 -11 -11    3.68    1.82
  -2  11  10    0.10    1.66
   2 -11 -10   13.03    2.19
   2 -11  -9   -2.35    2.17
   2 -11  -8   22.70    3.49
   2 -11  -7  957.11   66.67
   2 -11  -7 1025.91   66.93
   2 -11  -7 1104.43   66.49
   2 -11  -6   77.93    6.91
   2 -11  -6   92.62    7.52
   2 -11  -6   93.07    7.02
   2 -11  -5  118.08    9.27
   2 -11  -5  125.59    9.87
   2 -11  -5  133.60    9.74
   2 -11  -4   13.62    4.04
   2 -11  -4   10.57    2.69
   2 -11  -3   36.73    5.41
  -2  11   2   20.92    4.19
   2 -11  -2   24.46    5.51
   2 -11  -2   27.61    4.22
  -2  11   1   97.86    8.98
   2 -11  -1  130.54    9.22
   2 -11   0   22.26    3.83
  -2  11   0   23.97    3.88
  -2  11  -1   20.70    3.65
   2 -11   1   24.66    3.70
  -2  11  -2    6.62    2.69
  -2  11  -3   38.93    3.87
  -2  10  13    2.55    2.86
   2 -10 -12  362.86   19.81
  -2  10  12  242.76   18.68
   2 -10 -11    0.61    2.02
  -2  10  11    0.32    1.11
  -2  10  10   20.84    2.11
   2 -10 -10   22.96    3.17
   2 -10  -9   29.58    3.64
  -2  10   9   24.16    2.42
  -2  10   8   11.46    1.78
   2 -10  -7    2.29    2.66
   2 -10  -7    1.40    2.88
   2 -10  -7    0.32    3.57
  -2  10   7    1.00    1.35
   2 -10  -6    1.42    2.90
   2 -10  -6    5.71    3.37
   2 -10  -6    6.66    3.67
   2 -10  -5   32.95    5.07
   2 -10  -5   34.43    4.33
   2 -10  -5   34.83    5.13
   2 -10  -4   -1.58    4.31
   2 -10  -4    0.77    2.78
  -2  10   4    1.40    3.34
   2 -10  -3    0.09    2.55
  -2  10   3    0.36    3.29
   2 -10  -3   -4.39    5.22
  -2  10   2    3.64    3.15
   2 -10  -2    4.19    4.22
  -2  10   1    8.40    3.35
   2 -10  -1    5.82    4.00
  -2  10   0   12.08    3.45
  -2  10   0    8.47    3.52
   2 -10   0   15.78    4.02
   2 -10   1   32.65    4.72
  -2  10  -1   33.46    4.29
  -2  10  -1   26.53    4.24
  -2  10  -2   51.14    5.07
   2 -10   2   44.68    5.24
  -2  10  -2   43.71    5.04
  -2  10  -3    3.86    2.77
   2 -10   3    5.01    2.61
  -2  10  -4  135.36    9.83
  -2  10  -5  250.18   16.77
   2  -9 -12   20.22    5.01
   2  -9 -11   48.88    4.54
  -2   9  11   42.04    3.46
   2  -9 -10   19.09    3.42
  -2   9  10   17.66    2.07
  -2   9   9   14.15    2.03
   2  -9  -9   14.81    3.53
   2  -9  -8   17.41    3.59
  -2   9   8   17.53    2.23
  -2   9   7    3.92    6.81
   2  -9  -7    5.09    2.96
   2  -9  -7    4.97    3.23
   2  -9  -7    3.26    3.70
  -2   9   7    4.70    1.76
   2  -9  -6   12.65    3.73
  -2   9   6    2.03    6.26
   2  -9  -6    5.96    3.27
   2  -9  -6   11.71    4.25
   2  -9  -5   62.77    6.13
   2  -9  -5   66.84    6.98
   2  -9  -4    1.16    4.73
  -2   9   4    4.50    5.71
   2  -9  -4    3.67    2.96
  -2   9   3    2.74    3.00
   2  -9  -3    2.88    2.77
  -2   9   2   15.35    3.60
   2  -9  -2   15.28    3.25
   2  -9  -2   16.70    4.63
   2  -9  -2   14.66    3.60
   2  -9  -1  262.75   19.39
  -2   9   1  255.48   18.81
  -2   9   1  293.86   18.92
  -2   9   0   31.18    4.18
   2  -9   0   29.18    5.29
  -2   9   0   30.67    4.23
  -2   9   0   21.95    6.88
  -2   9  -1   89.04    7.24
   2  -9   1   77.11    7.93
  -2   9  -1   79.91    7.12
   2  -9   2   49.45    6.00
  -2   9  -2   48.94    5.29
  -2   9  -2   39.39    7.59
  -2   9  -2   58.35    5.34
  -2   9  -3   15.70    3.30
   2  -9   3   11.76    3.88
  -2   9  -3   11.57    3.00
  -2   9  -4    6.63    2.88
   2  -9   4    6.38    2.93
  -2   9  -4    7.76    2.98
  -2   9  -5  314.80   20.16
  -2   9  -5  280.53   20.12
  -2   9  -6   48.82    4.41
  -2   9  -7   22.82    2.92
  -2   8  14   26.72    3.00
  -2   8  13   37.02    2.92
   2  -8 -12    3.50    5.09
  -2   8  12    1.94    1.28
   2  -8 -11  328.20   22.23
   2  -8 -10   54.87    5.53
   2  -8  -9   19.35    2.86
   2  -8  -9   15.62    3.64
  -2   8   9   14.99    2.28
  -2   8   8   37.89    9.74
   2  -8  -8   67.04    6.43
   2  -8  -7   35.89    4.76
   2  -8  -7   35.37    5.28
   2  -8  -7   44.78    4.71
   2  -8  -6  174.53   13.71
  -2   8   6  170.61   16.14
   2  -8  -6  168.09   14.08
   2  -8  -5   70.79    6.93
   2  -8  -5   61.30    6.17
  -2   8   5   55.57    8.65
   2  -8  -4   10.95    4.49
   2  -8  -4    8.01    3.21
  -2   8   4    7.02    6.02
  -2   8   3    7.24    2.72
  -2   8   3    7.65    5.36
   2  -8  -3    6.31    2.87
   2  -8  -3    5.37    4.08
   2  -8  -3    8.02    3.19
  -2   8   2   16.23    3.04
   2  -8  -2   18.71    3.30
   2  -8  -2   18.44    4.61
  -2   8   2   26.85    5.76
  -2   8   2    9.92    5.62
  -2   8   1   11.55    2.87
   2  -8  -1   10.43    4.56
  -2   8   1   10.57    2.85
  -2   8   1    5.76    5.27
   2  -8   0  460.23   34.89
  -2   8   0  506.11   34.24
  -2   8   0  529.30   35.82
  -2   8   0  573.06   34.43
  -2   8  -1   90.73    7.33
   2  -8   1   75.26    8.18
  -2   8  -1   92.73    7.23
  -2   8  -1   70.58    8.78
  -2   8  -2    3.44    2.87
   2  -8   2    3.45    4.29
  -2   8  -2    1.24    2.53
   2  -8   2    6.61    3.52
  -2   8  -3    8.38    2.88
   2  -8   3    0.13    3.85
   2  -8   3    5.61    3.49
  -2   8  -3    5.79    2.73
  -2   8  -3    3.73    4.84
  -2   8  -4   68.99    5.92
   2  -8   4   46.24    6.05
   2  -8   4   76.26    6.34
  -2   8  -4   62.37    5.68
  -2   8  -4   52.70    7.06
  -2   8  -5    8.04    2.87
   2  -8   5    4.07    2.73
   2  -8   5   14.92    3.59
  -2   8  -5    7.51    2.72
  -2   8  -5   11.63    4.49
  -2   8  -6  348.09   23.59
  -2   8  -6  272.54   24.00
  -2   8  -7   36.34    3.63
  -2   8  -8   23.44    2.67
  -2   7  14   55.27    5.52
   2  -7 -14   96.61    6.25
  -2   7  13  125.03    8.43
   2  -7 -12    2.63    5.38
  -2   7  12    7.35    1.58
   2  -7 -11  311.90   18.78
  -2   7  11  251.64   17.56
   2  -7 -10   39.38    4.77
  -2   7  10   36.52    3.45
   2  -7  -9   27.39    3.24
   2  -7  -9   19.17    3.94
   2  -7  -8   28.15    4.36
  -2   7   7   37.54    8.07
   2  -7  -7   35.20    4.67
   2  -7  -7   31.45    4.69
   2  -7  -7   45.96    4.75
   2  -7  -6   26.85    4.29
  -2   7   6   23.20    7.42
   2  -7  -6   22.65    3.98
   2  -7  -6   23.85    4.21
  -2   7   5  516.71   33.23
   2  -7  -5  413.33   30.84
  -2   7   5  466.07   30.26
   2  -7  -5  507.62   30.97
   2  -7  -5  461.37   31.30
   2  -7  -5  425.84   33.60
   2  -7  -4    3.32    4.61
   2  -7  -4    4.31    2.79
  -2   7   4    2.20    1.63
   2  -7  -4    0.82    2.81
  -2   7   4    2.11    5.17
   2  -7  -3  370.86   26.11
   2  -7  -3  359.87   26.53
  -2   7   3  448.17   25.68
  -2   7   3  359.79   27.29
   2  -7  -3  359.96   26.42
  -2   7   2   24.50    3.17
   2  -7  -2   20.76    3.38
  -2   7   2   24.30    2.62
   2  -7  -2   25.17    4.62
  -2   7   2   24.03    4.84
  -2   7   1 1043.98   64.27
   2  -7  -1  868.56   64.77
  -2   7   1 1075.88   63.83
  -2   7   1  950.89   64.10
  -2   7   1  924.97   65.20
  -2   7   0  101.79    7.48
   2  -7   0   79.80    8.38
  -2   7   0   92.68    7.31
  -2   7   0  104.68    8.75
  -2   7  -1 1833.28  106.27
   2  -7   1 1764.46  106.27
  -2   7  -1 1598.53  105.99
  -2   7  -1 1713.10  106.99
   2  -7   2  103.81   10.04
   2  -7   2  134.90    9.66
   2  -7   2  117.61    9.18
  -2   7  -2  125.84    9.08
   2  -7   3   78.10    6.65
  -2   7  -3   68.36    5.96
   2  -7   3   64.94    5.92
   2  -7   4  172.33   11.56
  -2   7  -4  165.94   11.06
  -2   7  -4  147.72   12.03
   2  -7   4  143.05   10.94
   2  -7   5  373.61   21.52
  -2   7  -5  336.45   21.03
  -2   7  -5  355.46   22.04
   2  -7   5  315.56   20.98
   2  -7   6   66.37    6.06
   2  -7   6   54.43    5.39
  -2   7  -6   61.21    5.47
  -2   7  -6   52.92    6.43
   2  -7   7   22.66    3.40
   2  -7   7   30.64    4.12
  -2   7  -7   26.49    3.41
  -2   7  -7   19.93    4.22
  -2   7  -8   14.30    2.63
   2  -7   8   12.11    2.42
  -2   7  -8   13.36    2.57
  -2   7  -8    5.79    2.82
   2  -6 -15   28.67    3.03
  -2   6  14    0.06    2.13
   2  -6 -14    3.70    2.12
  -2   6  13   89.33    6.20
   2  -6 -12  318.54   20.70
  -2   6  12  263.25   17.74
   2  -6 -11    0.23    6.83
  -2   6  11    1.64    1.65
   2  -6 -10  505.97   38.36
   2  -6 -10  628.27   37.82
   2  -6  -9   78.09    6.20
   2  -6  -9   59.38    6.37
   2  -6  -9   68.07    5.73
   2  -6  -8    8.41    2.78
  -2   6   8    2.56    7.70
   2  -6  -8    6.36    2.96
   2  -6  -8    6.90    3.00
  -2   6   8    6.12    1.62
   2  -6  -8    6.47    1.86
   2  -6  -7    2.01    3.22
  -2   6   7    0.44    1.31
   2  -6  -7    0.38    2.57
   2  -6  -7    2.01    3.61
  -2   6   6  301.00   24.30
   2  -6  -6  300.13   22.02
   2  -6  -6  309.18   22.21
   2  -6  -6  315.66   24.65
  -2   6   6  315.25   21.13
   2  -6  -5   18.19    3.40
   2  -6  -5   13.10    4.87
  -2   6   5   18.61    2.55
   2  -6  -5   21.89    3.46
  -2   6   5   17.17    1.98
   2  -6  -5   19.12    4.32
   2  -6  -4   54.33    6.50
   2  -6  -4   48.06    5.17
  -2   6   4   58.83    4.59
   2  -6  -4   54.39    5.49
   2  -6  -4   49.20    7.13
  -2   6   4   59.83    4.23
   2  -6  -3   -0.25    2.39
  -2   6   3    0.55    1.08
   2  -6  -3   -1.34    3.32
  -2   6   3    0.16    1.63
   2  -6  -3    0.11    2.93
  -2   6   3   -0.13    3.64
  -2   6   2  272.19   18.01
   2  -6  -2  246.33   18.61
   2  -6  -2  251.17   19.07
  -2   6   2  296.09   18.38
  -2   6   2  290.04   19.51
  -2   6   2  306.12   18.56
  -2   6   1   78.00    6.04
   2  -6  -1   68.33    7.07
  -2   6   1   80.02    5.86
  -2   6   1   74.45    5.95
  -2   6   1   81.11    7.13
   2  -6  -1   81.25    6.21
  -2   6   1   84.64    6.04
   2  -6   0   23.48    4.57
  -2   6   0   32.52    2.92
  -2   6   0   29.36    3.14
  -2   6   0   29.86    4.28
   2  -6   0   30.39    3.47
  -2   6   0   27.96    2.97
   2  -6   1   55.84    6.40
  -2   6  -1   63.59    4.84
   2  -6   1   69.25    5.93
  -2   6  -1   67.77    5.11
  -2   6  -1   62.50    5.30
  -2   6  -1   67.26    6.38
   2  -6   1   63.55    5.56
  -2   6  -2  651.80   40.23
   2  -6   2  659.83   40.88
   2  -6   2  571.44   40.62
  -2   6  -2  644.70   40.57
   2  -6   2  626.00   40.45
  -2   6  -2  713.66   41.37
   2  -6   3    8.85    3.78
   2  -6   3    9.53    3.32
   2  -6   3   12.57    3.74
   2  -6   3   15.27    3.06
  -2   6  -3   12.90    2.55
   2  -6   4   -0.11    3.44
   2  -6   4   -0.74    3.76
   2  -6   4    1.57    2.89
  -2   6  -4   -1.42    2.61
  -2   6  -4    0.12    3.28
  -2   6  -5  316.22   22.25
   2  -6   5  323.63   22.29
  -2   6  -5  349.64   22.91
   2  -6   5  337.56   22.74
  -2   6  -6    9.62    2.33
   2  -6   6   10.35    4.15
  -2   6  -6   10.37    2.91
   2  -6   6    9.23    3.21
  -2   6  -6   13.96    3.75
   2  -6   7  116.68    8.84
  -2   6  -7   96.69    8.12
   2  -6   7  111.56    8.31
  -2   6  -7   99.32    8.71
   2  -6   8    6.21    3.37
  -2   6  -8    7.21    2.48
   2  -6   8    6.61    2.59
  -2   6  -8    6.99    3.30
  -2   6  -9  112.93    7.31
   2  -6   9  107.19    7.45
   2  -6  10   24.71    2.74
   2  -5 -15    2.61    2.06
  -2   5  14   40.84    4.19
   2  -5 -14   61.93    4.59
  -2   5  13   88.01    6.10
  -2   5  12   16.87    2.07
   2  -5 -12   24.22    3.16
   2  -5 -11   19.78    6.95
  -2   5  11   20.56    2.38
   2  -5 -10   46.35    5.35
   2  -5 -10   45.86    4.32
   2  -5  -9  490.69   34.10
   2  -5  -9  572.68   34.13
   2  -5  -9  472.59   33.29
   2  -5  -9  599.40   33.82
   2  -5  -8   76.37    6.07
  -2   5   8   59.26   10.13
   2  -5  -8   54.87    6.08
   2  -5  -8   68.90    5.32
  -2   5   8   60.96    5.14
   2  -5  -8   80.41    6.00
  -2   5   7   19.69    6.99
   2  -5  -7   24.43    5.09
   2  -5  -7   19.95    3.65
   2  -5  -7   24.58    3.36
  -2   5   7   19.48    2.71
  -2   5   7   22.18    2.27
   2  -5  -7   21.23    2.59
  -2   5   7   20.44    2.43
  -2   5   6   -1.29    5.41
  -2   5   6    0.04    1.46
   2  -5  -6   -2.20    4.14
   2  -5  -6   -0.20    2.35
   2  -5  -6   -1.24    3.16
  -2   5   6    0.80    1.84
   2  -5  -6   -0.05    1.75
   2  -5  -5    5.09    3.17
   2  -5  -5    5.22    2.69
  -2   5   5    7.39    1.64
   2  -5  -5    6.47    4.07
   2  -5  -5    4.34    2.76
   2  -5  -5    7.90    1.90
   2  -5  -4  112.88    9.17
   2  -5  -4  106.94    9.46
  -2   5   4  137.88    8.83
   2  -5  -4  140.80    9.72
  -2   5   4  130.07    8.54
   2  -5  -4  128.34   11.53
   2  -5  -4  132.05    8.76
   2  -5  -4  134.04    9.96
  -2   5   3   45.23    3.44
   2  -5  -3   44.21    5.99
   2  -5  -3   36.20    4.12
  -2   5   3   42.72    3.71
   2  -5  -3   41.80    4.65
  -2   5   3   44.43    4.97
   2  -5  -3   48.12    3.77
  -2   5   2   54.45    4.66
  -2   5   2   57.18    4.31
   2  -5  -2   51.48    5.48
  -2   5   2   62.98    4.56
  -2   5   2   57.22    5.36
   2  -5  -2   59.55    4.58
  -2   5   1  140.92    9.22
   2  -5  -1  108.94    9.82
  -2   5   1  135.13    9.12
   2  -5  -1  138.29    9.40
  -2   5   1  136.47    9.79
   2  -5  -1  122.47    9.08
  -2   5   0   38.88    3.54
   2  -5   0   30.89    4.48
  -2   5   0   38.48    3.31
  -2   5   0   38.08    3.36
  -2   5   0   44.77    4.31
   2  -5   0   36.01    3.79
  -2   5  -1   78.11    6.01
   2  -5   1   63.35    6.86
   2  -5   1   87.96    6.71
  -2   5  -1   80.25    5.93
  -2   5  -1   78.60    6.06
   2  -5   1   81.06    6.38
   2  -5   1   71.03    6.46
   2  -5   2    2.60    3.15
  -2   5  -2    2.26    1.48
   2  -5   2    1.85    2.95
   2  -5   2    1.88    2.48
  -2   5  -2    2.68    1.79
  -2   5  -2    3.32    1.75
  -2   5  -2    3.57    2.57
   2  -5   2    1.31    2.64
  -2   5  -3   12.53    2.00
   2  -5   3    8.42    3.39
  -2   5  -3    9.17    1.69
   2  -5   3   10.88    3.47
   2  -5   3   10.17    3.08
  -2   5  -3    8.30    2.33
  -2   5  -3   10.36    3.35
  -2   5  -4   34.75    3.17
   2  -5   4   25.10    4.26
  -2   5  -4   33.96    3.74
   2  -5   4   36.38    4.41
   2  -5   4   41.61    4.88
   2  -5   4   33.55    5.12
  -2   5  -5  124.53    9.52
   2  -5   5  150.15   10.88
  -2   5  -5  145.15   10.12
   2  -5   5  126.30   10.40
  -2   5  -5  168.62   10.81
   2  -5   5  112.38   10.69
  -2   5  -6  158.96   11.93
   2  -5   6  170.84   12.98
  -2   5  -6  169.56   12.41
   2  -5   6  161.50   12.83
  -2   5  -7  223.16   17.02
   2  -5   7  265.84   17.93
  -2   5  -7  243.57   17.42
   2  -5   7  238.44   17.82
  -2   5  -8   87.99    6.85
  -2   5  -8   86.44    7.18
   2  -5   8   89.51    7.80
  -2   5  -8   94.99    7.63
  -2   5  -9    1.20    1.83
   2  -5   9    1.03    3.14
  -2   5  -9    1.26    2.13
   2  -5   9    0.60    2.95
  -2   5  -9   -1.38    2.71
  -2   5 -10   59.82    2.97
   2  -5  10   65.98    3.89
   2  -5  11   20.08    2.66
   2  -5  11   20.28    2.26
   2  -4 -14   15.70    2.57
   2  -4 -13   14.48    3.13
   2  -4 -13   15.95    4.95
  -2   4  12   32.19    2.95
   2  -4 -12   42.64    4.11
   2  -4 -11   36.64    7.69
  -2   4  11   33.69    3.11
   2  -4 -11   37.47    4.19
  -2   4  10  214.75   14.79
   2  -4 -10  253.11   15.42
   2  -4  -9  467.75   32.56
  -2   4   9  471.68   31.69
   2  -4  -9  509.64   31.82
  -2   4   9  478.49   31.55
   2  -4  -9  567.87   32.25
  -2   4   8  117.50   12.97
   2  -4  -8  109.53    9.64
   2  -4  -8  127.56    8.95
  -2   4   8  118.85    8.76
  -2   4   8  124.49    8.67
   2  -4  -8  148.90    9.57
   2  -4  -7  118.52    9.04
   2  -4  -7  108.65    9.19
  -2   4   7  111.18    8.55
   2  -4  -7  115.76   11.37
  -2   4   7  139.98   12.40
   2  -4  -7  133.63    9.37
   2  -4  -7  131.35    8.72
  -2   4   7  123.32    8.40
  -2   4   7  117.99    8.47
   2  -4  -6   22.83    3.42
  -2   4   6   23.82    6.42
   2  -4  -6   19.96    4.77
  -2   4   6   15.41    2.31
   2  -4  -6   22.41    3.03
  -2   4   6   18.23    2.56
   2  -4  -6   17.52    3.67
   2  -4  -6   23.44    2.70
   2  -4  -5  200.42   12.43
   2  -4  -5  149.87   11.85
  -2   4   5  163.36   11.46
   2  -4  -5  179.62   12.39
   2  -4  -5  186.05   12.03
  -2   4   5  154.34   11.27
   2  -4  -5  166.58   11.51
   2  -4  -5  172.59   11.68
  -2   4   4  575.24   37.51
   2  -4  -4  529.43   37.97
   2  -4  -4  563.15   38.26
  -2   4   4  532.39   37.61
   2  -4  -4  649.63   38.47
   2  -4  -4  573.94   39.99
   2  -4  -4  652.65   38.51
   2  -4  -4  624.27   37.74
  -2   4   4  599.56   37.76
  -2   4   3   23.37    2.67
   2  -4  -3   29.00    4.49
   2  -4  -3   23.08    3.03
   2  -4  -3   29.20    3.69
   2  -4  -3   29.61    4.62
   2  -4  -3   28.71    3.72
  -2   4   3   23.93    2.42
  -2   4   3   19.94    3.34
   2  -4  -3   26.70    2.72
   2  -4  -2   10.45    4.05
  -2   4   2    9.47    1.69
  -2   4   2   14.12    1.97
   2  -4  -2   10.00    3.10
   2  -4  -2   12.74    3.48
  -2   4   2   12.69    1.97
  -2   4   2   17.86    2.75
   2  -4  -2   14.22    2.07
   2  -4  -1    0.15    2.49
   2  -4  -1    0.43    2.02
  -2   4   1    0.39    1.57
  -2   4   1    1.42    2.15
  -2   4   0  315.68   20.17
   2  -4   0  298.92   20.40
   2  -4   0  240.05   20.40
  -2   4   0  299.67   19.97
   2  -4   0  310.67   20.32
  -2   4  -1   72.94    5.54
  -2   4  -1   71.80    5.52
   2  -4   1   56.63    5.95
   2  -4   1   72.99    6.08
  -2   4  -1   76.94    5.45
   2  -4   1   69.36    5.83
   2  -4   1   68.12    5.92
   2  -4   2   56.26    5.76
  -2   4  -2   70.96    5.32
  -2   4  -2   70.53    5.30
   2  -4   2   53.50    5.87
   2  -4   2   74.21    5.96
   2  -4   2   68.70    5.90
  -2   4  -2   85.74    5.95
  -2   4  -3   31.11    2.97
  -2   4  -3   28.17    2.83
   2  -4   3   19.30    3.62
   2  -4   3   26.51    3.91
  -2   4  -3   26.44    2.77
   2  -4   3   27.04    3.80
  -2   4  -3   27.48    3.73
  -2   4  -4   21.70    2.82
  -2   4  -4   19.09    2.48
  -2   4  -4   16.63    2.39
   2  -4   4   18.92    3.77
   2  -4   4   20.08    3.88
  -2   4  -4   24.12    3.35
  -2   4  -5   22.83    2.53
  -2   4  -5   21.80    3.09
  -2   4  -5   19.23    2.53
   2  -4   5   24.83    4.17
   2  -4   5   21.30    4.19
  -2   4  -6  161.81   10.86
  -2   4  -6  143.37   10.42
   2  -4   6  146.40   11.44
   2  -4   6  136.74   11.56
  -2   4  -6  159.98   11.50
  -2   4  -7   42.72    4.49
  -2   4  -7   46.89    4.17
   2  -4   7   47.02    6.00
  -2   4  -7   42.38    5.12
  -2   4  -8  301.86   20.68
   2  -4   8  318.62   21.37
  -2   4  -8  315.45   20.97
   2  -4   8  270.22   21.53
  -2   4  -8  345.31   21.41
  -2   4  -9   48.61    4.41
   2  -4   9   45.50    5.20
  -2   4  -9   44.86    4.63
   2  -4   9   40.12    5.86
  -2   4 -10    1.08    1.87
   2  -4  10    2.90    2.85
  -2   4 -10    0.52    2.04
   2  -4  10    4.73    3.48
  -2   4 -10    0.81    2.31
  -2   4 -11  111.58    8.00
  -2   4 -11  115.56    8.31
   2  -4  11  118.50    8.66
   2  -4  12   85.15    5.77
   2  -4  12   68.30    5.83
   2  -3 -14   19.78    2.73
   2  -3 -13   69.43    6.28
   2  -3 -13   88.11    8.00
   2  -3 -12   95.06    7.48
  -2   3  11  141.72   10.06
   2  -3 -11  169.74   11.17
   2  -3 -10   32.13    8.42
   2  -3 -10   33.79    4.14
  -2   3  10   30.22    3.08
   2  -3  -9   26.95    8.22
  -2   3   9   13.22    7.60
   2  -3  -9   18.76    3.10
  -2   3   9   26.51    2.90
   2  -3  -9   32.28    3.53
  -2   3   8  127.59   14.51
   2  -3  -8  164.18   14.47
   2  -3  -8  149.99   11.23
  -2   3   8  169.58   11.13
  -2   3   8  154.44   11.13
   2  -3  -8  187.75   11.81
  -2   3   7  139.68   12.17
   2  -3  -7  107.90    9.51
   2  -3  -7  113.64   11.48
  -2   3   7  118.90    8.81
   2  -3  -7  119.94   10.17
   2  -3  -7  146.85    9.08
  -2   3   7  131.40    8.80
  -2   3   7  108.07    8.71
   2  -3  -7  149.58    9.61
   2  -3  -6   18.14    3.31
   2  -3  -6   23.29    4.82
  -2   3   6   22.09    5.77
   2  -3  -6   16.37    3.01
  -2   3   6   14.01    2.27
   2  -3  -6   15.65    3.50
   2  -3  -6   15.53    2.50
  -2   3   6   18.48    2.16
   2  -3  -5    4.28    2.94
   2  -3  -5    1.93    3.13
   2  -3  -5    2.23    2.20
  -2   3   5    3.15    1.59
  -2   3   5    3.42    1.67
   2  -3  -5    2.85    2.48
   2  -3  -5    3.14    1.95
   2  -3  -4    2.61    2.91
  -2   3   4    3.53    1.68
   2  -3  -4    1.82    2.13
   2  -3  -4   -0.19    2.97
  -2   3   4    2.42    1.50
   2  -3  -4    4.34    2.65
  -2   3   4    3.47    1.72
   2  -3  -4    1.08    2.26
   2  -3  -4    3.16    1.74
  -2   3   3  721.99   47.06
  -2   3   3  674.72   46.88
   2  -3  -3  665.25   47.17
   2  -3  -3  748.15   47.51
  -2   3   3  723.04   47.05
   2  -3  -3  810.40   47.83
   2  -3  -3  882.74   47.99
   2  -3  -3  730.47   48.81
   2  -3  -3  778.70   47.29
   2  -3  -3  743.83   47.09
  -2   3   2  207.45   13.45
   2  -3  -2  191.60   13.86
   2  -3  -2  204.77   14.20
   2  -3  -2  227.59   13.71
   2  -3  -2  193.04   15.04
  -2   3   2  184.08   13.52
   2  -3  -2  197.39   13.47
  -2   3   1  482.17   32.66
  -2   3   1  472.60   32.64
   2  -3  -1  500.02   32.89
   2  -3  -1  458.91   33.84
   2  -3   0  158.16   10.89
   2  -3   0  168.93   11.36
   2  -3   0  168.17   11.28
  -2   3   0  193.00   11.32
  -2   3  -1  484.82   33.10
   2  -3   1  428.79   33.17
   2  -3   1  527.00   32.96
   2  -3   1  513.61   33.36
   2  -3   1  539.94   33.32
  -2   3  -1  595.03   33.41
  -2   3  -2    5.09    1.52
  -2   3  -2    4.67    1.86
   2  -3   2    5.11    2.61
   2  -3   2    4.84    1.69
   2  -3   2    8.42    2.52
  -2   3  -3  718.04   46.12
  -2   3  -3  739.50   46.14
   2  -3   3  782.74   46.56
   2  -3   3  693.50   46.13
   2  -3   3  653.98   46.50
  -2   3  -4  226.58   14.53
  -2   3  -4  219.84   14.41
   2  -3   4  226.26   14.97
   2  -3   4  199.75   14.54
   2  -3   4  196.54   15.02
  -2   3  -5  882.81   53.38
  -2   3  -5  836.20   53.16
   2  -3   5  849.31   53.45
   2  -3   5  706.98   53.69
  -2   3  -6   22.80    3.31
  -2   3  -6   22.81    2.58
  -2   3  -6   22.98    2.68
   2  -3   6   24.67    3.61
  -2   3  -7   14.83    2.91
  -2   3  -7   10.65    2.14
   2  -3   7   16.33    4.06
   2  -3   7   11.50    3.23
  -2   3  -8  182.82   13.08
   2  -3   8  191.07   13.85
   2  -3   8  198.22   13.78
  -2   3  -8  195.07   13.47
  -2   3  -9   94.72    7.25
  -2   3  -9   85.31    6.81
   2  -3   9   91.50    7.64
   2  -3   9   91.22    7.44
  -2   3  -9   84.66    7.45
  -2   3 -10   21.85    2.96
   2  -3  10   27.72    3.93
   2  -3  10   19.65    3.46
  -2   3 -10   23.20    3.24
   2  -3  10   20.30    4.65
  -2   3 -10   29.67    3.58
  -2   3 -11   99.11    7.53
   2  -3  11  104.31    7.73
   2  -3  11   92.52    8.47
  -2   3 -11  117.22    7.80
  -2   3 -12    3.67    1.52
   2  -3  12    1.24    2.52
   2  -3  13   52.18    3.90
   2  -3  13   43.39    4.02
   2  -2 -13   64.85    5.61
   2  -2 -12    2.70    2.86
   2  -2 -12    2.06    5.33
   2  -2 -12    1.44    2.44
   2  -2 -11   15.65    3.19
  -2   2  10   11.18    1.86
   2  -2 -10   15.02    3.38
  -2   2  10    9.42    2.12
   2  -2  -9  326.85   23.04
   2  -2  -9  360.23   25.78
   2  -2  -9  359.94   22.68
   2  -2  -9  324.18   22.37
  -2   2   9  326.24   22.01
  -2   2   9  329.66   22.00
   2  -2  -9  375.80   22.54
   2  -2  -8  250.28   20.28
  -2   2   8  183.99   19.54
   2  -2  -8  191.53   19.86
   2  -2  -8  237.44   17.41
   2  -2  -8  255.18   17.16
  -2   2   8  266.36   17.00
  -2   2   8  264.84   16.99
   2  -2  -8  281.00   17.56
   2  -2  -7    3.05    2.60
  -2   2   7    6.54    4.93
  -2   2   7    2.22    1.73
  -2   2   7    1.30    1.60
   2  -2  -7    2.24    3.53
   2  -2  -7    1.42    2.04
  -2   2   7    1.12    1.90
   2  -2  -7    1.35    3.43
   2  -2  -6    1.87    2.40
  -2   2   6   -0.56    5.01
   2  -2  -6    0.87    2.41
  -2   2   6    1.02    1.58
   2  -2  -6   -0.71    2.94
   2  -2  -6    1.39    1.93
   2  -2  -6    0.24    3.09
   2  -2  -5  130.36   11.02
   2  -2  -5  147.03   12.69
  -2   2   5  161.27   10.64
   2  -2  -5  160.20   11.38
   2  -2  -5  157.18   10.81
   2  -2  -5  174.42   11.40
   2  -2  -4   34.31    3.91
   2  -2  -4   44.74    5.40
  -2   2   4   41.49    3.48
  -2   2   4   40.24    3.61
   2  -2  -4   51.41    4.66
   2  -2  -4   45.48    4.33
   2  -2  -4   49.61    3.79
  -2   2   3   27.28    2.75
   2  -2  -3   29.56    3.83
   2  -2  -3   30.53    4.27
   2  -2  -3   24.86    2.87
   2  -2  -3   28.87    3.48
  -2   2   3   25.29    2.58
   2  -2  -3   32.98    4.11
   2  -2  -3   28.39    2.52
   2  -2  -3   29.57    3.20
   2  -2  -3   28.89    2.80
  -2   2   2  106.07    7.62
  -2   2   2  107.16    7.63
   2  -2  -2  106.58    8.04
   2  -2  -2  113.30    8.51
   2  -2  -2  107.54    8.93
   2  -2  -2  115.71    7.97
   2  -2  -2  110.27    7.70
   2  -2  -1 1826.51  121.90
  -2   2   1 2035.22  121.30
  -2   2   1 1853.79  121.23
   2  -2  -1 1796.82  121.45
   2  -2  -1 1744.06  121.79
   2  -2  -1 1809.46  122.08
  -2   2   1 2011.19  121.29
   2  -2  -1 2009.50  121.53
   2  -2   0 2177.84  159.36
  -2   2   0 2677.30  158.76
   2  -2   0 2391.70  159.29
   2  -2   0 2457.40  158.66
   2  -2   0 2580.15  158.91
   2  -2   0 2522.43  158.98
   2  -2   1 1594.44  100.41
   2  -2   1 1540.69  100.71
   2  -2   1 1516.32  100.75
   2  -2   1 1677.47  100.69
  -2   2  -1 1542.71  100.54
  -2   2  -2   36.11    3.03
  -2   2  -2   37.89    3.39
   2  -2   2   34.74    3.30
   2  -2   2   36.67    3.89
   2  -2   2   36.45    3.99
  -2   2  -2   39.83    3.51
  -2   2  -3   19.18    2.36
   2  -2   3   16.40    3.05
   2  -2   3   17.58    2.58
  -2   2  -3   19.91    2.20
   2  -2   3   16.03    3.36
  -2   2  -3   16.94    2.64
  -2   2  -4 1514.63  100.82
  -2   2  -4 1660.71  100.89
   2  -2   4 1586.35  101.00
   2  -2   4 1374.57  101.20
  -2   2  -4 1760.87  101.16
  -2   2  -5    7.67    2.13
   2  -2   5    7.71    2.87
  -2   2  -5    7.39    2.57
  -2   2  -6    9.48    2.54
  -2   2  -6    9.66    1.83
  -2   2  -6   10.19    2.16
   2  -2   6   10.82    3.15
   2  -2   6   12.56    3.27
  -2   2  -7   -0.46    2.46
  -2   2  -7   -1.30    1.72
  -2   2  -7   -0.28    1.83
   2  -2   7   -0.09    2.83
   2  -2   7    0.10    3.13
  -2   2  -7   -1.10    2.54
  -2   2  -8   -0.49    2.35
  -2   2  -8    0.63    1.81
  -2   2  -8   -0.65    1.73
   2  -2   8   -0.37    3.21
   2  -2   8   -0.11    3.72
  -2   2  -9   33.56    3.84
  -2   2  -9   28.14    3.29
   2  -2   9   24.47    4.09
   2  -2   9   35.80    4.98
  -2   2 -10    1.34    2.56
  -2   2 -10    2.14    2.11
   2  -2  10   -0.17    2.86
   2  -2  10    0.80    3.42
  -2   2 -11  141.00   10.57
  -2   2 -11  149.51   10.40
   2  -2  11  146.93   10.66
   2  -2  11  161.98   11.01
  -2   2 -11  145.24   10.66
  -2   2 -12    0.49    1.59
   2  -2  12    2.38    2.27
   2  -2  12    2.81    3.47
  -2   2 -12   -0.31    1.76
  -2   2 -12    1.94    1.80
  -2   2 -13   25.39    2.45
   2  -2  13   28.01    2.63
   2  -2  13   28.09    3.44
   2  -1 -14    1.25    2.09
  -2   1  14   -1.78    8.60
   2  -1 -12   91.14    7.86
   2  -1 -12  100.93    7.60
   2  -1 -11    2.53    2.74
   2  -1 -10  117.76    7.88
  -2   1  10  103.25    6.86
  -2   1   9    9.07    2.01
   2  -1  -9    7.08    3.95
   2  -1  -9    7.72    2.95
  -2   1   9    8.61    2.37
   2  -1  -8   24.92    3.44
  -2   1   8   15.54    7.00
   2  -1  -8   24.74    4.55
   2  -1  -8   23.34    7.84
   2  -1  -8   28.22    3.90
   2  -1  -8   28.08    3.36
  -2   1   8   23.58    2.80
  -2   1   8   28.65    3.17
   2  -1  -7    2.09    2.49
  -2   1   7    0.43    5.68
  -2   1   7    0.98    1.77
   2  -1  -7    1.10    3.38
  -2   1   7    2.12    1.40
   2  -1  -7    4.48    4.24
   2  -1  -7    1.63    2.66
   2  -1  -7    2.51    3.76
   2  -1  -7    2.69    2.16
  -2   1   7    2.61    1.99
   2  -1  -6  146.24   13.40
  -2   1   6  176.63   13.53
  -2   1   6  153.84   10.86
   2  -1  -6  158.57   11.99
   2  -1  -6  164.87   11.33
   2  -1  -6  165.83   11.18
  -2   1   6  149.76   10.92
   2  -1  -6  176.90   11.62
  -2   1   5   86.95    6.03
   2  -1  -5   79.12    8.19
  -2   1   5   76.51    5.97
   2  -1  -5   82.86    6.91
   2  -1  -5   75.46    6.24
   2  -1  -5   88.24    6.35
   2  -1  -5   87.80    6.77
  -2   1   4  138.45    9.37
   2  -1  -4  138.45   11.25
  -2   1   4  134.40    9.37
   2  -1  -4  131.83    9.50
   2  -1  -4  148.63   10.00
  -2   1   4  128.62    9.28
   2  -1  -4  138.84    9.61
   2  -1  -4  157.32   10.13
  -2   1   3    2.28    1.36
  -2   1   3    2.96    1.60
   2  -1  -3    4.79    2.96
  -2   1   3    2.34    1.55
   2  -1  -3    3.11    2.15
   2  -1  -3    0.50    1.58
   2  -1  -3    2.54    1.79
   2  -1  -3    1.82    2.68
  -2   1   2  199.08   13.73
  -2   1   2  196.69   13.72
   2  -1  -2  192.80   14.70
   2  -1  -2  244.79   14.70
   2  -1  -2  214.31   14.16
   2  -1  -2  232.76   14.50
   2  -1  -2  202.69   13.89
  -2   1   1 1716.59  106.31
   2  -1  -1 1602.16  106.89
   2  -1  -1 1681.73  107.00
   2  -1  -1 1488.66  106.36
   2  -1   0   31.36    3.87
   2  -1   0   26.48    2.75
  -2   1   0   28.82    2.76
   2  -1   0   27.71    2.77
   2  -1   0   30.36    3.21
   2  -1   0   30.11    3.21
  -2   1   0   32.58    2.72
   2  -1   1  377.93   27.56
  -2   1  -1  429.49   27.12
   2  -1   1  397.24   27.04
   2  -1   1  417.20   27.26
  -2   1  -1  475.32   27.13
   2  -1   1  394.45   27.31
   2  -1   2  219.55   16.96
   2  -1   2  237.02   16.34
   2  -1   2  242.74   16.61
   2  -1   2  225.65   16.56
  -2   1  -3  105.04    7.57
   2  -1   3  108.47    7.84
   2  -1   3  100.36    8.15
  -2   1  -3  122.23    7.92
   2  -1   4   64.37    5.11
   2  -1   4   55.71    4.91
  -2   1  -4   53.69    4.56
   2  -1   4   55.35    4.85
   2  -1   4   50.50    5.40
  -2   1  -4   64.33    4.94
  -2   1  -5   21.45    2.95
   2  -1   5   26.69    3.62
   2  -1   5   26.40    3.69
  -2   1  -5   30.53    3.29
   2  -1   6  346.36   23.10
   2  -1   6  374.03   23.41
  -2   1  -6  375.96   23.08
  -2   1  -6  303.69   22.85
  -2   1  -7   14.17    2.74
  -2   1  -7   17.37    2.37
   2  -1   7   20.95    3.26
   2  -1   7   22.00    4.13
  -2   1  -8   21.86    3.41
  -2   1  -8   22.67    2.90
   2  -1   8   29.83    4.00
   2  -1   8   29.41    4.70
  -2   1  -8   28.70    3.64
  -2   1  -9  332.16   22.50
   2  -1   9  360.56   22.89
  -2   1  -9  325.04   22.79
  -2   1  -9  300.03   22.80
  -2   1 -10    1.33    2.45
  -2   1 -10    0.94    2.00
   2  -1  10    1.73    2.80
   2  -1  10    0.80    3.89
  -2   1 -11   89.42    7.08
  -2   1 -11   92.21    6.78
   2  -1  11   77.98    6.88
   2  -1  11  102.43    7.93
  -2   1 -12  281.52   17.80
   2  -1  12  310.52   18.44
  -2   1 -13  177.44   10.22
   2  -1  13  186.11   10.67
  -2   1 -14   10.72    1.40
   2  -1  14   11.11    1.69
   2  -1  14    9.95    2.09
   2  -1  14   15.05    2.37
   2   0 -14   -0.19    2.42
   2   0 -13   -1.75    2.56
   2   0 -11   96.99    7.02
  -2   0  11   74.90    6.09
   2   0 -10   91.09    7.39
  -2   0  10   88.87    6.89
  -2   0  10   79.22    6.53
   2   0  -9    3.36    3.57
   2   0  -9    7.20    2.94
  -2   0   9    3.81    2.05
   2   0  -8   21.70    4.34
   2   0  -8   22.81    3.63
  -2   0   8   25.02    2.81
  -2   0   8   26.23    3.19
   2   0  -8   22.81    3.33
   2   0  -7  148.62   11.58
   2   0  -7  156.60   11.17
   2   0  -7  154.97   10.90
  -2   0   7  140.96   10.58
   2   0  -7  171.38   11.23
   2   0  -7  142.04   13.44
   2   0  -6  703.02   50.72
  -2   0   6  657.65   49.82
   2   0  -6  703.72   48.70
  -2   0   6  705.28   47.89
   2   0  -6  683.87   50.35
   2   0  -6  734.13   48.36
   2   0  -6  902.74   49.37
   2   0  -6  807.88   48.30
  -2   0   6  725.79   48.01
   2   0  -6  833.72   48.62
   2   0  -5  368.98   32.09
   2   0  -5  432.52   30.74
  -2   0   5  457.24   30.13
   2   0  -5  349.42   32.21
   2   0  -5  449.92   30.46
   2   0  -5  593.50   31.36
   2   0  -5  456.75   30.40
   2   0  -5  539.55   30.90
  -2   0   5  483.82   30.22
   2   0  -4   14.03    2.88
  -2   0   4   12.18    2.01
  -2   0   4   11.35    1.62
   2   0  -4    6.87    2.60
  -2   0   4    8.39    1.64
   2   0  -4    2.18    5.90
   2   0  -4   10.18    2.78
   2   0  -4   11.97    2.17
   2   0  -4    8.93    3.33
  -2   0   3  204.08   12.94
   2   0  -3  176.95   14.51
  -2   0   3  195.64   13.00
   2   0  -3  185.95   13.34
  -2   0   3  182.08   12.89
   2   0  -3  199.53   13.08
   2   0  -3  221.83   13.65
  -2   0   2  466.23   32.04
   2   0  -2  461.78   33.12
  -2   0   2  504.43   32.06
   2   0  -2  478.30   32.03
   2   0  -2  551.70   32.56
   2   0  -2  574.16   32.73
  -2   0   1  473.70   29.32
  -2   0   1  449.13   29.11
   2   0  -1  525.33   29.89
  -2   0   0  216.36   15.20
   2   0   0  248.69   15.94
   2   0   0  215.77   15.17
  -2   0   0  239.87   15.08
   2   0   0  247.89   15.69
   2   0   1  444.35   31.20
   2   0   1  473.13   30.65
  -2   0  -1  462.97   30.46
  -2   0  -1  510.02   30.65
   2   0   2   21.62    2.51
   2   0   2   21.06    3.01
  -2   0  -2   21.08    2.42
  -2   0  -2   26.69    2.73
   2   0   3   -0.18    2.25
   2   0   3   -0.10    2.03
  -2   0  -3    0.04    1.74
  -2   0  -3    0.29    1.93
   2   0   4   -1.61    2.21
   2   0   4    0.17    2.30
  -2   0  -4    0.91    1.93
  -2   0  -4    1.15    2.45
   2   0   5   16.60    3.10
   2   0   5   23.38    3.21
   2   0   5   21.88    3.39
  -2   0  -5   26.76    2.89
  -2   0  -5   17.01    3.10
   2   0   6   25.14    3.78
   2   0   6   31.95    3.60
   2   0   6   27.70    4.12
   2   0   6   27.04    3.54
  -2   0  -6   41.86    3.56
  -2   0  -6   27.56    3.62
   2   0   7    1.39    2.86
  -2   0  -7    1.50    1.74
   2   0   7    1.37    2.78
   2   0   7    0.40    3.45
   2   0   7    4.05    2.65
  -2   0  -7    1.11    2.23
   2   0   8    3.91    2.80
  -2   0  -8    5.34    1.97
   2   0   8    4.86    2.61
   2   0   8    7.99    3.98
  -2   0  -9  299.03   21.71
   2   0   9  367.65   22.03
   2   0   9  301.60   21.54
   2   0   9  365.53   22.71
  -2   0  -9  346.25   21.76
  -2   0  -9  294.40   21.37
  -2   0 -10  658.30   44.45
  -2   0 -10  636.67   44.16
   2   0  10  709.41   44.28
  -2   0 -10  649.01   44.37
  -2   0 -11  683.71   41.10
  -2   0 -11  702.61   40.83
  -2   0 -12  187.28   13.60
  -2   0 -12  194.13   13.41
   2   0  12  216.68   14.25
  -2   0 -13   63.28    5.14
   2   0  13   76.79    6.00
  -2   0 -14    3.04    1.40
  -2   0 -14    1.86    1.30
   2   0  14    2.18    1.94
   2   1 -13    9.95    2.51
  -2  -1  13   22.49    8.28
   2   1 -12   43.07    4.92
   2   1 -11   15.07    2.96
   2   1 -10   23.22    5.31
   2   1 -10   33.90    4.17
   2   1  -9   25.94    4.09
   2   1  -8    5.04    3.77
  -2  -1   8    0.88    1.78
   2   1  -8    1.08    2.79
  -2  -1   7    0.06    1.72
   2   1  -7   -0.46    3.45
   2   1  -7    1.38    2.77
   2   1  -7    2.59    2.28
  -2  -1   7   -0.07    1.96
   2   1  -6   91.49    8.59
   2   1  -6  103.92    8.15
   2   1  -6   90.82    8.96
   2   1  -6  117.09    7.94
  -2  -1   6  108.20    7.79
  -2  -1   6  107.87    7.63
   2   1  -5  190.78   14.37
  -2  -1   5  197.76   13.48
   2   1  -5  187.55   13.95
   2   1  -5  244.80   14.97
   2   1  -5  226.58   14.00
   2   1  -5  178.81   15.78
   2   1  -5  207.38   14.21
  -2  -1   5  200.40   13.67
  -2  -1   4  299.56   20.92
  -2  -1   4  330.25   21.16
   2   1  -4  294.68   21.62
  -2  -1   4  335.02   21.06
   2   1  -4  333.55   23.41
   2   1  -4  310.34   21.40
   2   1  -4  384.22   22.13
   2   1  -4  360.74   21.47
   2   1  -4  284.01   22.88
  -2  -1   3  510.63   35.22
  -2  -1   3  566.00   35.37
   2   1  -3  512.90   35.70
  -2  -1   3  534.55   35.28
   2   1  -3  524.80   37.11
   2   1  -3  525.71   35.50
   2   1  -3  655.07   36.06
   2   1  -3  650.43   35.67
   2   1  -3  487.04   36.70
  -2  -1   2 1558.80  103.95
   2   1  -2 1420.45  104.18
  -2  -1   2 1730.05  103.99
   2   1  -2 1524.09  104.39
   2   1  -2 1390.42  105.22
   2   1  -2 1595.76  104.09
   2   1  -2 1897.26  104.58
   2   1  -2 1756.58  104.24
   2   1  -2 1861.60  104.56
  -2  -1   1  710.23   46.50
   2   1  -1  719.59   46.68
   2   1  -1  766.69   46.97
  -2  -1   0  248.35   16.99
   2   1   0  246.89   16.99
  -2  -1   0  242.42   16.94
   2   1   0  264.31   17.15
   2   1   0  293.65   17.45
   2   1   1  225.18   13.98
   2   1   1  187.34   13.27
   2   1   1  201.78   13.45
  -2  -1  -1  197.89   13.27
   2   1   1  200.56   13.52
   2   1   2   95.73    6.81
   2   1   2   89.56    6.24
   2   1   2   93.02    6.53
   2   1   2   90.01    6.43
  -2  -1  -2   66.65    6.09
  -2  -1  -2   90.94    6.34
   2   1   3    0.06    1.97
  -2  -1  -3    0.35    1.30
   2   1   3   -0.14    1.96
   2   1   3    0.16    2.32
  -2  -1  -3    0.85    1.86
  -2  -1  -3    0.64    2.16
   2   1   4  152.36   10.17
   2   1   4  138.34   10.07
   2   1   4  141.01   10.27
  -2  -1  -4  137.99    9.93
  -2  -1  -4  150.49   10.18
   2   1   5    2.93    2.13
   2   1   5    3.71    2.84
   2   1   5    2.19    2.35
   2   1   5    6.30    2.79
  -2  -1  -5    3.66    2.15
  -2  -1  -5    5.44    2.62
   2   1   6  499.61   31.21
   2   1   6  479.14   31.24
   2   1   6  467.26   31.32
  -2  -1  -6  463.48   31.01
  -2  -1  -6  468.67   31.26
   2   1   7   23.96    3.35
   2   1   7   20.96    3.69
  -2  -1  -7   17.94    2.56
   2   1   7   23.06    3.91
  -2  -1  -7   19.56    3.16
  -2  -1  -7   23.56    3.37
   2   1   8  171.71   11.43
  -2  -1  -8  139.18   10.75
   2   1   8  131.96   11.30
   2   1   8  174.30   12.00
  -2  -1  -8  171.80   11.15
   2   1   9  174.98   13.56
  -2  -1  -9  167.48   12.89
   2   1   9  229.21   14.36
  -2  -1  -9  161.04   12.99
  -2  -1  -9  203.62   13.35
   2   1   9  223.88   13.66
   2   1  10    3.57    3.15
  -2  -1 -10    2.17    2.17
   2   1  10    4.46    4.49
  -2  -1 -10    0.71    2.66
  -2  -1 -11  118.95   10.58
   2   1  11  167.98   11.11
  -2  -1 -11  127.07   10.36
   2   1  11  169.45   11.90
  -2  -1 -11  178.54   10.82
  -2  -1 -12    1.03    1.99
   2   1  12    1.06    3.56
  -2  -1 -12    1.70    2.52
  -2  -1 -12    0.82    2.37
  -2  -1 -13  217.93   14.81
   2   1  13  191.96   15.41
  -2  -1 -14    0.04    1.49
  -2  -1 -14   -0.16    1.42
   2   1  14    1.60    2.17
   2   1  14    1.63    2.57
  -2  -1 -14   -0.82    1.44
  -2  -1 -15   26.93    2.48
  -2  -1 -15   23.33    2.21
   2   1  15   29.87    3.12
   2   2 -13   21.82    2.82
   2   2 -12   40.92    4.32
   2   2 -11    1.52    3.06
   2   2 -10  139.94   11.10
  -2  -2  10  137.35    9.84
   2   2  -9   64.79    6.04
  -2  -2   9   65.57    5.80
  -2  -2   9   60.19    5.29
   2   2  -8  100.07    8.31
  -2  -2   8  101.91    7.71
   2   2  -7   22.03    3.63
  -2  -2   7   19.90    2.68
  -2  -2   7   22.43    3.10
  -2  -2   6    3.01    1.71
   2   2  -6    1.41    3.45
   2   2  -6    4.52    3.66
   2   2  -6    5.90    4.54
   2   2  -6    5.56    2.79
   2   2  -6    2.99    2.26
  -2  -2   6    3.09    2.22
   2   2  -5   29.13    4.38
   2   2  -5   28.14    4.86
   2   2  -5   38.92    6.41
   2   2  -5   34.75    3.98
   2   2  -5   42.28    5.04
   2   2  -5   40.51    3.78
  -2  -2   5   37.42    3.56
  -2  -2   5   29.71    3.30
   2   2  -4  177.02   12.64
   2   2  -4  170.65   11.94
   2   2  -4  191.84   12.69
  -2  -2   4  162.17   11.51
   2   2  -4  196.91   11.90
  -2  -2   3  257.86   16.78
   2   2  -3  204.31   17.08
  -2  -2   3  239.80   16.61
   2   2  -3  246.41   17.06
   2   2  -3  282.53   17.57
   2   2  -3  291.55   17.09
   2   2  -3  291.52   17.40
  -2  -2   2   64.74    4.53
  -2  -2   2   58.92    4.71
   2   2  -2   56.32    5.06
  -2  -2   2   54.59    4.52
   2   2  -2   78.02    5.59
   2   2  -2   70.24    5.03
   2   2  -2   75.57    5.42
   2   2  -1    0.92    1.94
   2   2  -1    0.06    2.46
  -2  -2   1    1.01    1.16
   2   2  -1   -0.87    1.83
   2   2  -1   -1.02    2.03
   2   2  -1    0.19    1.74
  -2  -2   0  471.14   31.99
  -2  -2   0  451.31   32.98
   2   2   0  528.15   32.20
   2   2   0  470.65   32.27
   2   2   0  563.17   32.40
  -2  -2  -1  110.66    9.06
   2   2   1  115.72    8.39
   2   2   1  121.92    8.44
   2   2   2   17.26    2.56
  -2  -2  -2   14.37    1.67
   2   2   2   18.20    2.92
   2   2   2   14.70    2.37
  -2  -2  -3   17.01    1.95
   2   2   3   13.30    2.84
   2   2   3   18.31    2.85
   2   2   3   15.25    2.53
   2   2   3   17.62    2.62
   2   2   4    5.37    2.18
   2   2   4    6.86    2.06
   2   2   4    5.59    2.87
  -2  -2  -4    4.05    1.73
   2   2   4    4.30    2.32
   2   2   4    6.05    2.47
  -2  -2  -5   34.87    3.21
   2   2   5   36.25    4.05
   2   2   5   33.22    3.79
   2   2   5   28.60    3.35
   2   2   6   87.92    6.89
   2   2   6   70.97    6.61
  -2  -2  -6   78.17    6.32
  -2  -2  -6   87.95    6.28
   2   2   7   40.95    4.11
   2   2   7   36.49    4.63
  -2  -2  -7   31.99    3.38
  -2  -2  -7   32.00    3.77
  -2  -2  -7   30.77    4.13
   2   2   8  264.22   17.80
  -2  -2  -8  232.93   17.14
   2   2   8  285.96   17.75
   2   2   8  265.81   17.85
  -2  -2  -8  247.82   17.42
   2   2   9  652.66   39.21
   2   2   9  545.33   39.03
  -2  -2  -9  545.76   38.63
   2   2   9  695.88   39.66
  -2  -2  -9  593.52   38.82
   2   2  10 1457.69   84.06
  -2  -2 -10 1098.16   83.41
   2   2  10 1485.56   84.49
  -2  -2 -10 1424.82   83.73
  -2  -2 -10 1221.40   83.61
   2   2  11  148.87   10.38
  -2  -2 -11  121.52    9.70
   2   2  11  156.33   10.99
  -2  -2 -11  128.09    9.88
  -2  -2 -12  250.09   19.26
   2   2  12  318.57   19.69
  -2  -2 -12  250.51   19.02
   2   2  12  328.79   20.12
  -2  -2 -12  313.15   19.27
  -2  -2 -13   82.46    6.63
  -2  -2 -13   84.53    6.47
   2   2  13  100.75    7.43
   2   2  13   77.37    7.27
   2   2  14   -1.22    1.79
  -2  -2 -14    0.35    1.48
   2   2  14    0.45    2.09
   2   2  14   -1.17    2.44
  -2  -2 -15    4.00    1.29
  -2  -2 -15    5.79    1.17
   2   2  15    4.31    1.68
   2   2  15    2.76    1.97
   2   3 -12   37.71    3.48
  -2  -3  12   25.24    7.20
   2   3 -11   92.52    7.43
   2   3 -10    1.43    3.43
   2   3  -9   15.69    4.40
  -2  -3   9   17.91    3.06
   2   3  -8  380.61   24.84
  -2  -3   8  326.78   23.78
  -2  -3   8  360.84   23.46
   2   3  -7   70.92    5.66
  -2  -3   7   68.85    5.85
  -2  -3   6   -0.48    1.64
  -2  -3   6    0.50    2.34
   2   3  -5   67.03    7.05
   2   3  -5   61.79    7.50
   2   3  -5   58.20    5.15
  -2  -3   5   65.46    5.32
  -2  -3   5   57.66    4.76
   2   3  -4   38.78    4.99
   2   3  -4   43.07    5.22
   2   3  -4   44.82    3.98
  -2  -3   4   36.83    3.96
   2   3  -4   39.26    5.84
  -2  -3   4   41.03    3.59
  -2  -3   3  111.36    8.37
   2   3  -3  116.45    9.50
   2   3  -3  128.54   10.89
   2   3  -3  132.79    9.49
   2   3  -3  134.56    8.76
   2   3  -3  110.81   10.36
  -2  -3   2 1207.25   78.68
   2   3  -2 1084.40   79.26
   2   3  -2 1188.66   80.08
   2   3  -2 1209.00   80.33
   2   3  -2 1334.82   79.37
   2   3  -2 1338.92   78.96
   2   3  -1  395.98   26.94
  -2  -3   1  385.78   25.76
   2   3  -1  357.81   26.40
  -2  -3   1  380.30   25.64
   2   3  -1  432.00   26.37
   2   3  -1  438.47   26.03
   2   3  -1  417.63   26.21
   2   3   0   45.50    4.45
  -2  -3   0   38.91    3.51
   2   3   0   47.34    4.21
  -2  -3   0   35.32    4.98
   2   3   0   53.47    3.90
   2   3   0   52.73    4.13
   2   3   1  857.29   64.66
   2   3   1  816.23   63.14
  -2  -3  -1 1081.61   64.56
   2   3   1 1072.32   63.08
   2   3   1 1067.28   63.13
   2   3   2 2286.67  173.45
   2   3   2 2327.03  171.74
  -2  -3  -2 2910.26  173.10
   2   3   2 2937.45  171.73
   2   3   2 2874.69  171.68
  -2  -3  -3  277.01   21.85
   2   3   3  301.98   20.85
   2   3   3  322.31   20.96
   2   3   3  356.05   21.05
   2   3   4  572.47   37.20
  -2  -3  -4  558.63   37.05
   2   3   4  574.57   37.17
   2   3   4  582.44   37.22
   2   3   4  591.65   37.25
   2   3   5   13.51    2.42
   2   3   5   15.72    3.29
  -2  -3  -5   12.02    2.10
   2   3   5   12.23    2.57
   2   3   5   11.66    2.65
   2   3   5   11.91    2.33
  -2  -3  -6   34.54    3.32
   2   3   6   32.82    4.36
   2   3   6   32.42    3.80
   2   3   6   37.26    3.77
   2   3   6   33.00    3.83
   2   3   6   31.35    3.47
  -2  -3  -7  273.58   17.81
   2   3   7  266.46   18.32
   2   3   7  277.63   18.15
   2   3   7  242.67   18.05
   2   3   8   13.57    3.87
   2   3   8   19.77    3.93
   2   3   8   13.02    3.42
  -2  -3  -8   17.83    3.03
   2   3   9   56.90    5.43
   2   3   9   46.09    5.59
  -2  -3  -9   51.06    4.77
   2   3   9   46.17    5.45
  -2  -3  -9   54.29    5.03
   2   3  10   31.53    4.55
  -2  -3 -10   26.41    3.39
  -2  -3 -10   31.43    3.77
  -2  -3 -10   26.32    3.93
   2   3  11   94.16    7.52
  -2  -3 -11   71.76    6.65
  -2  -3 -11   96.76    7.01
  -2  -3 -11   84.19    6.97
  -2  -3 -12   40.66    4.23
  -2  -3 -12   44.17    4.48
  -2  -3 -13    2.01    2.37
   2   3  13    2.57    2.57
  -2  -3 -13    0.55    1.94
   2   3  13   -0.91    2.93
  -2  -3 -13    0.86    2.03
  -2  -3 -14    0.38    1.54
   2   3  14    1.26    2.39
  -2  -3 -15   -0.72    1.30
  -2  -3 -15    1.00    1.14
   2   3  15   -0.04    1.58
   2   4 -11   13.45    2.54
  -2  -4  11   15.44    6.87
   2   4 -10   55.50    5.34
   2   4  -9   26.83    4.56
   2   4  -8  385.33   23.58
   2   4  -8  317.57   22.24
   2   4  -7   82.52    7.81
   2   4  -7   74.36    6.12
  -2  -4   7   77.15    6.97
  -2  -4   7   75.71    6.16
   2   4  -6    7.85    2.44
  -2  -4   6    8.56    2.59
   2   4  -5   67.90    5.58
  -2  -4   5   64.57    5.65
   2   4  -4   81.80    7.87
   2   4  -4   82.50    8.63
   2   4  -4  103.09    8.12
   2   4  -4   80.25    6.41
  -2  -4   4   80.88    6.56
  -2  -4   4   81.06    6.05
   2   4  -3  196.06   16.87
   2   4  -3  190.08   15.69
   2   4  -3  260.95   16.08
   2   4  -3  235.31   14.99
  -2  -4   3  222.43   15.06
  -2  -4   3  215.88   14.70
  -2  -4   2   -0.44    1.26
   2   4  -2    1.06    3.30
   2   4  -2   -1.27    2.70
   2   4  -2    1.07    2.60
   2   4  -2   -0.48    1.76
  -2  -4   1    4.31    1.38
   2   4  -1    2.33    2.97
   2   4  -1    5.42    2.50
   2   4  -1    2.34    2.44
   2   4  -1    4.63    1.81
   2   4   0   38.83    4.56
  -2  -4   0   38.02    3.22
   2   4   0   54.72    4.35
  -2  -4   0   33.08    5.16
   2   4   0   50.24    3.70
   2   4   1   38.16    7.11
   2   4   1   29.71    4.26
  -2  -4  -1   40.34    4.92
   2   4   1   42.90    3.43
   2   4   2  276.07   22.11
   2   4   2  243.64   19.52
  -2  -4  -2  300.81   21.05
   2   4   2  329.85   19.27
   2   4   3  133.55   14.77
  -2  -4  -3  163.08   13.09
   2   4   3  178.23   11.58
   2   4   3  172.48   11.51
   2   4   4  312.80   23.00
  -2  -4  -4  301.75   24.42
   2   4   4  367.40   22.99
   2   4   4  391.21   23.04
   2   4   5  870.60   54.74
  -2  -4  -5  768.59   54.61
   2   4   5  864.74   54.71
   2   4   5  908.03   54.71
   2   4   6  328.00   21.48
  -2  -4  -6  311.40   21.30
   2   4   6  314.10   21.81
   2   4   6  341.24   21.47
   2   4   6  319.23   21.32
  -2  -4  -7  243.90   16.60
   2   4   7  257.03   17.23
   2   4   7  250.28   16.75
   2   4   7  229.92   16.63
   2   4   7  258.23   16.87
  -2  -4  -8  120.56    9.13
   2   4   8  134.84    9.60
   2   4   8  115.57    9.80
   2   4   8  136.77    9.52
   2   4   8  120.57    9.31
  -2  -4  -9   79.23    6.55
   2   4   9   93.31    7.14
   2   4   9   83.47    6.86
  -2  -4  -9   74.30    6.62
   2   4   9   79.10    6.36
   2   4  10  175.79   13.31
   2   4  10  218.56   14.17
   2   4  10  243.90   14.32
   2   4  10  198.00   13.83
  -2  -4 -10  215.09   13.77
  -2  -4 -10  150.92   13.54
   2   4  11   24.64    3.99
   2   4  11   23.55    3.88
  -2  -4 -11   22.26    3.23
  -2  -4 -11   17.38    3.33
   2   4  11   23.79    4.33
   2   4  11   20.74    3.73
  -2  -4 -11   21.33    3.12
  -2  -4 -11   21.44    3.54
   2   4  12   13.45    3.31
   2   4  12   12.34    3.40
  -2  -4 -12   12.22    2.66
  -2  -4 -12   11.41    2.61
   2   4  12   13.20    3.33
   2   4  12   13.78    3.39
  -2  -4 -12   14.71    3.01
   2   4  13  196.23   11.50
  -2  -4 -13  153.18   10.84
  -2  -4 -13  136.52   10.75
   2   4  13  178.82   11.38
   2   4  13  142.12   10.99
  -2  -4 -13  145.89   10.82
   2   4  14  121.03    7.69
  -2  -4 -14   88.40    7.09
   2   4  14  111.36    7.58
   2   4  14   90.88    7.24
  -2  -4 -15   25.04    2.44
   2   4  15   30.14    2.78
   2   5 -10    0.30    2.17
  -2  -5  10    4.46    6.07
   2   5  -9   31.28    4.14
   2   5  -8  400.23   27.09
   2   5  -7   12.10    4.16
   2   5  -7   10.66    2.61
  -2  -5   7   11.90    3.09
   2   5  -6  240.55   18.30
   2   5  -6  259.73   17.42
  -2  -5   6  263.07   17.80
  -2  -5   6  253.33   17.24
   2   5  -5  144.04   10.54
  -2  -5   5  147.42   10.48
   2   5  -4  442.99   30.23
  -2  -5   4  474.82   30.19
   2   5  -3   27.28    5.16
   2   5  -3   43.97    5.27
   2   5  -3   30.08    3.83
  -2  -5   3   38.36    3.74
   2   5  -2    3.18    3.46
   2   5  -2    2.44    3.08
   2   5  -2    3.60    2.36
  -2  -5   2    1.23    2.03
   2   5  -1   31.50    4.63
   2   5  -1   41.24    4.35
  -2  -5   0   44.25    3.45
   2   5   0   41.69    5.03
   2   5   0   48.48    4.52
  -2  -5   0   44.77    5.61
   2   5   1    0.69    3.05
   2   5   1    0.91    2.08
  -2  -5  -1    1.95    2.30
   2   5   2   15.82    7.27
   2   5   2   17.56    3.39
  -2  -5  -2   17.91    3.54
   2   5   3  171.29   16.01
  -2  -5  -3  188.86   14.50
   2   5   4    1.31    7.46
   2   5   4    1.38    1.64
  -2  -5  -4   -0.21    2.59
   2   5   5    5.95    1.98
   2   5   5    3.97    2.34
  -2  -5  -5    5.79    2.37
   2   5   5    6.88    1.99
   2   5   6  171.74   10.59
  -2  -5  -6  144.35   10.46
   2   5   6  127.60   10.48
  -2  -5  -6  137.10   10.66
   2   5   6  167.83   10.51
   2   5   7  188.10   11.90
  -2  -5  -7  159.59   11.70
   2   5   7  147.35   12.22
   2   5   7  173.75   11.74
  -2  -5  -8  140.16   10.86
   2   5   8  168.67   11.33
   2   5   8  149.47   11.55
   2   5   8  160.01   10.98
  -2  -5  -9   48.45    4.84
   2   5   9   59.57    5.38
   2   5   9   61.38    5.22
   2   5   9   51.92    4.84
   2   5  10   -0.09    3.16
  -2  -5 -10   -0.47    2.38
  -2  -5 -10   -0.81    2.83
   2   5  10    1.81    2.81
   2   5  10    0.07    2.32
  -2  -5 -10    1.75    2.70
   2   5  11   69.32    6.45
  -2  -5 -11   60.86    5.88
   2   5  11   70.91    6.03
   2   5  11   66.18    5.64
  -2  -5 -11   65.70    5.69
  -2  -5 -11   64.80    5.94
   2   5  12  213.67   16.27
  -2  -5 -12  222.72   15.97
  -2  -5 -12  215.62   16.09
   2   5  12  277.07   16.37
   2   5  12  232.34   15.89
  -2  -5 -12  254.16   16.20
   2   5  13   27.74    3.55
   2   5  13   20.55    3.48
  -2  -5 -13   18.83    2.75
  -2  -5 -13   17.01    2.76
   2   5  13   21.28    3.21
  -2  -5 -13   23.33    2.89
  -2  -5 -13   13.97    2.84
   2   5  14  139.22    9.00
  -2  -5 -14  107.21    8.47
   2   5  14  127.68    8.70
  -2  -5 -15   10.85    1.62
   2   5  15   13.06    1.84
  -2  -5 -16   19.93    2.10
   2   6  -9   -0.24    2.26
   2   6  -8  114.23    8.90
   2   6  -7   90.84    7.67
   2   6  -7   79.11    6.31
   2   6  -6   12.18    4.31
   2   6  -6   10.77    2.78
  -2  -6   6   10.23    3.14
   2   6  -5   94.84    8.97
   2   6  -5  101.14    7.79
  -2  -6   5   97.54    7.36
   2   6  -4    4.10    4.21
   2   6  -4   14.07    3.07
  -2  -6   4   13.07    3.72
  -2  -6   4   14.31    2.52
   2   6  -3   43.83    4.99
  -2  -6   3   55.37    4.58
   2   6  -2   90.85   11.05
   2   6  -2  210.79   12.05
   2   6  -2  134.27   10.76
  -2  -6   2  169.00   10.49
   2   6  -1   13.72    3.92
   2   6  -1   19.67    3.63
  -2  -6   1   13.93    4.13
  -2  -6   1   16.78    2.55
   2   6   0  560.33   44.47
  -2  -6   0  581.54   46.37
  -2  -6   0  679.96   43.73
   2   6   1  204.74   17.12
  -2  -6  -1  223.09   18.89
   2   6   2   74.11   10.04
   2   6   2   70.10    6.55
  -2  -6  -2   70.57    7.89
   2   6   2   79.65    6.02
   2   6   3  151.05   15.03
  -2  -6  -3  171.54   13.83
   2   6   4   77.04   10.61
  -2  -6  -4   80.08    8.34
   2   6   5   15.04    9.09
   2   6   5   20.77    3.13
  -2  -6  -5   12.52    2.84
   2   6   5   19.63    2.40
   2   6   6    5.52    1.98
  -2  -6  -6    2.11    2.46
   2   6   6    4.21    1.84
   2   6   7   92.20    6.95
  -2  -6  -7   83.80    6.92
  -2  -6  -7   84.46    7.23
   2   6   7   98.27    6.78
   2   6   8  117.43    8.34
  -2  -6  -8   98.86    8.11
   2   6   8   98.71    8.17
   2   6   8  120.59    8.05
  -2  -6  -9   29.88    3.72
   2   6   9   35.48    4.08
   2   6   9   38.16    3.76
  -2  -6 -10  184.76   13.14
   2   6  10  209.27   13.52
   2   6  10  188.17   13.74
   2   6  10  208.54   13.10
   2   6  11  164.34   10.83
   2   6  11  131.90   10.79
  -2  -6 -11  117.11   10.51
   2   6  11  170.97   10.45
  -2  -6 -11  130.85   10.28
   2   6  12   80.31    6.63
   2   6  12   84.99    6.82
  -2  -6 -12   73.77    6.26
  -2  -6 -12   64.70    6.30
   2   6  12   87.48    6.25
  -2  -6 -12   75.24    6.41
   2   6  13   15.15    3.11
  -2  -6 -13   14.70    2.42
  -2  -6 -13   14.24    2.57
   2   6  13   17.91    2.56
  -2  -6 -13   16.77    2.62
  -2  -6 -13   12.99    2.66
  -2  -6 -14   62.83    4.92
  -2  -6 -14   51.66    4.89
  -2  -6 -15   31.84    2.76
   2   6  15   33.12    2.66
  -2  -6 -16   -0.36    1.32
   2   7  -8    1.59    2.22
   2   7  -7   56.18    5.58
   2   7  -6   53.84    6.20
  -2  -7   6   98.71   10.08
   2   7  -5   14.99    4.20
   2   7  -4   20.94    4.97
   2   7  -4   19.89    3.50
  -2  -7   4   27.31    3.62
   2   7  -3   35.63    6.44
  -2  -7   3   83.48    6.19
  -2  -7   2  129.23    9.97
   2   7   0   19.85    4.49
   2   7   1   -0.11    3.57
  -2  -7  -1    0.61    3.26
   2   7   2   -3.00    7.46
  -2  -7  -2    3.25    3.51
   2   7   3  172.72   15.71
   2   7   3  167.29   11.28
  -2  -7  -3  160.64   13.63
  -2  -7  -3  135.04   10.37
   2   7   4    3.28    8.48
  -2  -7  -4    4.03    3.81
   2   7   5   99.01   14.62
  -2  -7  -5  104.40    9.35
  -2  -7  -5  118.20    9.20
   2   7   6   11.59   10.14
  -2  -7  -6   14.10    3.11
   2   7   7  155.24   10.21
  -2  -7  -7  123.91   10.27
   2   7   7  132.91   10.45
  -2  -7  -7  129.77   10.69
   2   7   7  167.68   10.06
   2   7   8  220.28   14.74
  -2  -7  -8  195.99   14.77
  -2  -7  -8  197.83   15.06
   2   7   8  236.22   14.50
   2   7   9   19.72    2.94
  -2  -7  -9   13.26    2.92
   2   7   9   17.78    2.41
  -2  -7 -10  144.24   10.79
   2   7  10  162.65   11.01
   2   7  10  133.00   11.41
   2   7  10  158.09   10.51
  -2  -7 -11   39.40    4.30
   2   7  11   48.33    4.44
   2   7  11   47.95    5.09
  -2  -7 -11   34.63    4.61
   2   7  11   48.45    3.84
  -2  -7 -11   32.96    4.24
   2   7  12  121.22    8.22
   2   7  12   94.01    8.36
  -2  -7 -12   91.29    8.08
   2   7  12  113.43    7.59
   2   7  13   38.15    3.72
   2   7  13   37.27    3.95
  -2  -7 -13   33.29    3.40
  -2  -7 -13   28.90    3.44
   2   7  13   35.90    3.04
  -2  -7 -13   31.37    3.48
   2   7  14    6.04    1.99
   2   7  14    3.65    2.26
  -2  -7 -14    4.22    1.59
  -2  -7 -14    4.25    1.63
  -2  -7 -15    6.22    1.29
  -2  -8   7    3.45    3.17
   2   8  -5    3.41    3.38
   2   8  -4   -0.79    3.79
  -2  -8   4    0.96    7.44
   2   8  -3   15.97    4.38
   2   8  -2    0.13    3.99
  -2  -8   2    4.87    2.53
  -2  -8  -1   19.25    3.34
  -2  -8  -2    3.15    2.49
   2   8   2    4.90    7.81
   2   8   3   25.87    9.13
  -2  -8  -3   29.44    3.37
   2   8   4   40.91   10.41
   2   8   4   50.63    5.28
   2   8   5  501.92   40.60
   2   8   5  673.42   36.78
  -2  -8  -5  444.03   36.38
  -2  -8  -5  592.78   36.57
   2   8   6   16.74   10.09
  -2  -8  -6   11.62    3.14
   2   8   7   33.00    3.97
  -2  -8  -7   24.90    3.95
  -2  -8  -8  315.09   21.22
   2   8   8  308.42   21.27
  -2  -8  -8  328.04   21.61
   2   8   9  230.18   14.02
  -2  -8  -9  191.06   14.10
   2   8   9  182.72   14.60
  -2  -8 -10   37.02    3.98
   2   8  10   40.29    3.89
   2   8  10   39.71    5.01
  -2  -8 -11   46.11    4.42
   2   8  11   48.78    5.19
  -2  -8 -11   38.06    4.86
   2   8  12    1.36    2.00
   2   8  12    1.28    2.71
  -2  -8 -12   -0.47    2.36
   2   8  13    0.92    1.76
   2   8  13   -0.19    2.41
  -2  -8 -13    1.19    1.71
  -2  -8 -13   -0.47    1.89
  -2  -8 -13    0.61    1.88
   2   8  14    1.89    1.90
  -2  -8 -14    0.50    1.36
  -2  -8 -15    8.26    1.16
  -2  -9   6   33.03    2.94
   2   9  -5   -0.35    2.27
   2   9  -3  203.62   15.86
  -2  -9   2    1.10    2.51
  -2  -9   1    3.52    2.73
  -2  -9   0   67.43    5.97
  -2  -9  -1    1.57    2.72
   2   9   1   -1.93    7.83
   2   9   2   49.66   10.04
  -2  -9  -2   55.34    5.03
   2   9   3   32.50    9.68
   2   9   3   24.84    4.50
  -2  -9  -3   28.43    3.34
   2   9   4  242.42   22.04
   2   9   4  285.19   18.53
  -2  -9  -4  250.70   18.33
   2   9   5  155.90   17.33
   2   9   5  181.14   12.06
  -2  -9  -5  179.09   11.98
   2   9   6  148.31   10.70
  -2  -9  -6  137.79   10.73
   2   9   7   46.15    4.92
  -2  -9  -7   49.38    5.13
  -2  -9  -8  390.99   25.77
   2   9   8  382.84   25.88
  -2  -9  -8  392.95   26.14
   2   9   9   17.91    3.91
  -2  -9  -9   21.45    2.94
   2   9  10   21.37    3.94
  -2  -9 -10   24.86    3.02
   2   9  11  115.03    7.99
  -2  -9 -11   85.14    7.62
   2   9  12   42.67    4.36
  -2  -9 -12   35.77    3.81
   2   9  13    0.59    2.09
  -2  -9 -13   -0.25    1.45
  -2  -9 -13    0.53    1.60
  -2  -9 -13    1.37    1.63
   2   9  14    5.00    1.75
  -2  -9 -14    3.80    1.21
   2  10  -4    2.03    1.89
  -2 -10   3   78.54    5.91
   2  10  -2   81.59    8.65
  -2 -10   2   88.37    6.59
   2  10  -1   55.07    7.83
   2  10   0    0.22    6.31
  -2 -10   0    1.92    2.41
   2  10   1   15.84    7.61
  -2 -10  -1   14.34    2.81
   2  10   2    4.00    8.13
  -2 -10  -2   -0.80    2.21
  -2 -10  -2   -1.83    3.19
   2  10   3   34.17    9.05
   2  10   3   33.76    4.36
  -2 -10  -3   29.62    4.40
   2  10   4   -0.30    8.58
   2  10   4    5.07    3.26
  -2 -10  -4    2.33    3.05
  -2 -10  -4    9.23    3.25
   2  10   5   28.06    9.66
  -2 -10  -5   18.48    3.81
  -2 -10  -5   33.88    4.00
   2  10   6   50.70    4.85
  -2 -10  -6   36.00    4.78
  -2 -10  -7   50.64    5.15
  -2 -10  -8   69.35    5.72
   2  10   8   73.34    6.26
  -2 -10  -8   72.75    6.24
   2  10   9   22.76    3.79
   2  10  10   17.80    3.29
   2  10  11  112.84    7.38
  -2 -10 -11   77.48    7.00
   2  10  12   61.61    4.70
  -2 -10 -12   44.98    4.25
   2  10  13    5.88    1.85
  -2 -10 -13    2.87    1.27
   2  10  14    2.72    1.17
  -2 -10 -14    0.36    0.73
   2  11  -2   -0.41    1.79
   2  11  -1    6.98    4.32
   2  11  -1    0.66    2.16
   2  11   0    8.36    5.48
   2  11   0    5.38    2.52
   2  11   1   -0.19    6.13
   2  11   1    0.07    2.55
   2  11   2   31.31    7.70
  -2 -11  -2   28.10    3.89
   2  11   3  111.31   13.84
  -2 -11  -3  161.54   11.08
   2  11   4   19.01    8.21
  -2 -11  -4    5.14    2.75
  -2 -11  -4   21.78    3.24
   2  11   5   13.42    8.43
   2  11   5   17.15    3.27
  -2 -11  -5    4.07    2.78
   2  11   6   22.38    3.38
  -2 -11  -6   13.99    3.13
   2  11   7  128.71    9.49
   2  11   8   44.87    4.81
   2  11   8   48.68    4.53
   2  11   9   25.48    3.64
   2  11  10    2.41    2.55
   2  11  11   -0.10    2.19
  -2 -11 -11    0.24    1.65
   2  11  12   45.48    3.87
   2  11  13  127.11    8.57
   2  12   0    1.96    2.00
   2  12   1   17.83    6.22
   2  12   1    3.08    1.94
   2  12   2   19.52    4.97
   2  12   2    3.67    2.22
   2  12   3   80.07    9.02
   2  12   4   45.34    7.68
   2  12   6    4.21    2.22
   2  12   8    0.27    2.19
   2  12   9   70.82    5.61
   2  12  10   10.20    2.26
   2  12  11    1.74    1.77
   2  13   5    3.83    2.40
   2  13   5    3.53    2.32
   2  13   7    3.61    2.41
   2  13   8   15.26    2.40
   2  13   9   35.47    3.37
   3 -11  -4    1.35    1.62
   3 -11  -3  330.07   21.62
   3 -11  -2   -0.43    2.37
   3 -10  -7    1.49    1.43
   3 -10  -6   30.93    3.17
   3 -10  -4   15.66    2.92
   3 -10  -3   87.01    7.00
   3 -10  -2  142.90   10.47
   3 -10  -1   69.96    6.07
   3 -10   1    2.71    3.10
   3  -9 -10   10.17    4.69
   3  -9  -8   69.54    5.25
  -3   9   7  359.75   25.44
   3  -9  -7  493.93   26.13
  -3   9   6   14.70    5.97
  -3   9   6   22.72    2.33
   3  -9  -5   24.42    3.60
  -3   9   5   20.43    6.09
   3  -9  -4    1.04    3.33
   3  -9  -3   10.55    3.82
   3  -9  -3   10.06    3.06
   3  -9  -2    0.74    3.31
   3  -9  -2   -0.97    2.68
   3  -9  -1   33.54    4.62
   3  -9  -1   26.99    4.02
   3  -9   0   39.04    4.49
   3  -9   1   38.22    4.93
   3  -9   1   39.41    4.66
   3  -9   2    3.52    2.92
   3  -9   2    2.77    2.65
   3  -9   3   -0.06    2.92
   3  -9   3    1.71    2.32
   3  -9   4    7.74    2.13
   3  -8 -10    4.97    4.19
   3  -8  -9    0.49    1.48
  -3   8   9    0.06    1.19
   3  -8  -8    1.13    1.86
  -3   8   7   50.34    9.83
   3  -8  -7  114.06    7.65
   3  -8  -6   11.96    3.05
  -3   8   6    5.91    6.46
  -3   8   5   52.78    9.12
   3  -8  -5   88.40    7.00
   3  -8  -4   12.54    4.17
  -3   8   4   12.88    5.98
   3  -8  -3   50.61    5.58
   3  -8  -3   56.47    5.65
   3  -8  -3   63.41    6.37
  -3   8   2  154.21   14.08
   3  -8  -2  163.89   12.64
   3  -8  -2  186.42   13.28
  -3   8   1    8.72    4.98
   3  -8  -1    6.98    3.03
   3  -8  -1    8.87    3.66
   3  -8   0  759.46   46.85
   3  -8   0  778.65   47.75
   3  -8   1   31.45    5.37
   3  -8   1   27.30    4.92
  -3   8  -1   24.96    6.44
   3  -8   2   14.37    4.28
   3  -8   2   12.55    4.17
  -3   8  -2   12.08    5.37
   3  -8   3    4.07    3.61
   3  -8   3    3.55    3.64
  -3   8  -3    3.80    4.66
  -3   8  -4  129.61    9.84
   3  -8   4  152.31   10.28
   3  -8   4  153.22   10.89
  -3   8  -5  174.81   13.25
   3  -8   5  268.18   14.30
   3  -8   6   47.66    4.84
   3  -7 -10    9.01    1.52
  -3   7  10    8.37    1.38
   3  -7  -9    3.90    1.88
   3  -7  -8   64.29    5.41
   3  -7  -7   54.15    5.08
   3  -7  -6   59.00    5.37
  -3   7   6   34.48    8.64
  -3   7   5   36.25    8.20
  -3   7   5   39.68    3.69
   3  -7  -5   45.35    5.22
  -3   7   4   61.81    8.79
  -3   7   4   43.74    4.17
   3  -7  -4   51.86    5.78
   3  -7  -3   69.61    6.58
  -3   7   3   61.38    5.42
   3  -7  -3   74.91    6.92
   3  -7  -3   77.16    7.20
   3  -7  -2   51.69    6.28
  -3   7   2   38.71    3.82
   3  -7  -2   50.06    5.74
   3  -7  -1   73.50    6.38
  -3   7   1   72.00    5.43
   3  -7  -1   71.58    7.36
   3  -7   0   17.03    5.43
   3  -7   0   16.71    3.43
   3  -7   0   21.97    4.96
  -3   7   0   11.73    5.31
   3  -7   1  157.53   12.91
   3  -7   1  160.31   12.74
  -3   7  -1  154.90   12.99
   3  -7   2   -1.03    4.54
   3  -7   2    0.61    4.59
  -3   7  -2    2.80    4.70
   3  -7   3    8.19    4.27
  -3   7  -3    2.66    2.15
   3  -7   3    3.39    4.20
  -3   7  -3    2.69    4.44
  -3   7  -4   41.82    3.98
   3  -7   4   41.50    5.15
  -3   7  -4   38.91    6.06
  -3   7  -5  120.89    8.43
   3  -7   5  106.41    9.53
   3  -7   5  114.73    8.58
  -3   7  -6  169.28   10.54
   3  -7   6  158.73   11.38
   3  -6 -11   -0.95    1.31
   3  -6 -10    8.53    2.19
  -3   6  10    6.86    1.44
   3  -6  -9   -1.01    2.01
  -3   6   9    3.18    6.70
   3  -6  -9    0.13    2.25
   3  -6  -8   21.75    3.17
   3  -6  -8   16.92    2.98
   3  -6  -8   20.00    2.30
   3  -6  -7    0.61    2.72
  -3   6   7   -0.26    7.72
   3  -6  -7   -0.60    1.62
  -3   6   6   33.04    8.16
   3  -6  -6   52.09    5.15
   3  -6  -6   40.08    3.80
   3  -6  -5    3.99    3.41
  -3   6   5   -0.26    1.96
   3  -6  -5    0.53    1.92
   3  -6  -4    3.63    3.94
  -3   6   4    1.94    1.89
   3  -6  -4    3.12    1.95
   3  -6  -3    4.45    4.13
   3  -6  -3    3.54    3.31
  -3   6   3    3.27    2.11
   3  -6  -3    6.15    3.85
   3  -6  -3    3.95    2.23
  -3   6   2   -1.21    1.87
   3  -6  -2   -1.60    3.86
  -3   6   2   -0.80    4.48
   3  -6  -2    0.39    2.01
  -3   6   1  260.71   17.44
   3  -6  -1  285.44   19.12
  -3   6   1  230.95   18.76
   3  -6  -1  259.94   17.49
   3  -6   0 1131.53   73.35
  -3   6   0 1139.32   72.92
   3  -6   0 1132.71   74.39
  -3   6   0 1061.38   74.13
   3  -6   0 1235.27   74.67
   3  -6   0 1113.86   73.02
  -3   6   0 1161.13   73.13
   3  -6   1   71.76    8.23
  -3   6  -1   76.91    6.01
  -3   6  -1   71.69    5.69
   3  -6   1   67.46    8.14
  -3   6  -1   70.79    7.69
   3  -6   1   74.23    6.01
   3  -6   2   32.06    5.87
   3  -6   2   16.35    5.60
  -3   6  -2   27.60    5.27
   3  -6   2   29.25    3.49
  -3   6  -2   28.21    3.24
   3  -6   3    6.76    3.28
   3  -6   3    7.88    4.80
  -3   6  -3   10.55    2.45
  -3   6  -3   10.32    4.43
   3  -6   3    8.44    2.52
   3  -6   4   53.68    6.47
  -3   6  -4   66.18    5.48
  -3   6  -4   63.94    7.25
   3  -6   4   61.06    5.40
   3  -6   4   73.06    6.17
   3  -6   5   65.80    5.64
  -3   6  -5   61.60    5.06
   3  -6   5   51.26    5.54
  -3   6  -5   60.39    6.67
   3  -6   5   49.14    4.75
  -3   6  -6   65.72    5.04
   3  -6   6   80.97    5.70
  -3   6  -7    2.52    1.84
   3  -6   7    6.65    2.37
  -3   6  -7    3.58    3.17
   3  -6   8    4.13    1.63
  -3   6  -8    4.37    1.50
   3  -6   8    2.38    2.70
  -3   6  -8    3.78    3.68
   3  -5 -12   66.02    6.19
   3  -5 -11  311.85   20.51
   3  -5 -10  184.01   11.37
  -3   5  10  150.47   10.65
   3  -5  -9  237.69   15.66
   3  -5  -9  250.01   15.48
   3  -5  -8   10.65    2.72
  -3   5   8    2.76    6.93
   3  -5  -8    6.96    2.79
   3  -5  -8   -2.12    6.71
   3  -5  -8    6.58    1.98
  -3   5   7   19.09    8.24
   3  -5  -7   23.36    3.47
  -3   5   7   25.80    2.95
   3  -5  -7   27.16    3.02
  -3   5   7   24.42    2.64
   3  -5  -7   31.83    3.82
   3  -5  -6    0.10    3.16
  -3   5   6    1.03    7.41
  -3   5   6   -0.37    1.47
  -3   5   6    1.24    2.04
   3  -5  -6    2.40    1.99
   3  -5  -5    4.10    3.49
  -3   5   5    7.01    6.96
  -3   5   5    4.21    1.66
  -3   5   5    2.30    2.10
   3  -5  -5    2.33    2.07
   3  -5  -4   27.07    4.80
   3  -5  -4   32.32    3.44
  -3   5   4   27.65    2.91
   3  -5  -3   12.19    3.84
  -3   5   3    9.23    1.91
  -3   5   3   12.77    2.51
   3  -5  -3   10.19    4.00
   3  -5  -3    9.53    2.48
  -3   5   2   80.54    5.94
  -3   5   2   82.37    6.24
   3  -5  -2   90.25    7.99
  -3   5   2   60.41    7.48
   3  -5  -2   78.17    6.36
   3  -5  -1    4.36    3.93
  -3   5   1    4.93    2.31
  -3   5   1    6.12    1.77
   3  -5  -1    9.05    3.10
  -3   5   1    6.70    2.24
   3  -5  -1    4.46    4.55
  -3   5   1    5.97    3.78
   3  -5  -1    6.56    2.41
   3  -5   0   14.19    5.16
  -3   5   0   13.10    2.57
  -3   5   0   10.57    1.85
  -3   5   0   14.47    2.62
   3  -5   0    9.86    4.87
  -3   5   0    7.03    3.81
   3  -5   0   11.31    2.86
   3  -5   1 1110.57   65.62
  -3   5  -1  995.15   64.11
   3  -5   1  927.57   65.59
  -3   5  -1 1062.56   65.17
   3  -5   1  937.73   64.23
  -3   5  -1  997.73   64.24
  -3   5  -2   34.65    3.90
   3  -5   2   38.26    6.12
  -3   5  -2   42.86    3.86
  -3   5  -2   39.08    5.43
   3  -5   2   36.25    4.04
   3  -5   2   38.19    4.86
   3  -5   3    3.22    3.64
   3  -5   3    0.44    4.31
  -3   5  -3    1.75    2.10
  -3   5  -3    3.33    1.93
  -3   5  -3    7.55    3.72
   3  -5   4   80.85    8.19
  -3   5  -4   85.84    6.86
  -3   5  -4  105.85    8.37
   3  -5   4   99.73    8.10
   3  -5   5  140.23   11.15
  -3   5  -5  139.89   10.46
  -3   5  -5  163.86   11.68
   3  -5   5  149.47   11.32
  -3   5  -6   94.03    7.34
  -3   5  -6   87.98    8.22
   3  -5   6  108.11    8.27
  -3   5  -7  107.77    8.53
   3  -5   7  134.06    9.24
   3  -5   8    0.07    2.41
  -3   5  -8    0.72    2.73
   3  -5   9    0.75    1.73
  -3   5  -9    1.63    1.42
   3  -5   9    2.42    3.09
  -3   5  -9   -0.46    2.94
   3  -4 -11   66.64    5.23
   3  -4 -10   12.02    2.61
  -3   4  10    8.61    1.51
   3  -4  -9    2.85    2.15
  -3   4   9   -2.30    6.44
   3  -4  -9   -0.79    2.51
   3  -4  -9    7.47    6.03
  -3   4   8   64.55   10.01
   3  -4  -8   93.97    7.21
   3  -4  -8   73.86   10.36
   3  -4  -8   86.27    6.63
  -3   4   8   83.83    6.34
   3  -4  -8   96.81    7.11
  -3   4   7   51.46    9.00
   3  -4  -7   58.08    5.40
  -3   4   7   55.45    4.79
   3  -4  -7   46.91    9.61
   3  -4  -7   67.51    4.93
  -3   4   7   54.35    4.53
  -3   4   7   50.14    4.47
   3  -4  -7   62.49    5.53
   3  -4  -6   25.16    4.07
  -3   4   6   26.25    7.60
  -3   4   6   22.23    2.85
   3  -4  -6   31.51    4.66
   3  -4  -6   25.57    3.08
  -3   4   6   21.64    2.68
   3  -4  -5   26.54    4.18
  -3   4   5   17.61    2.50
  -3   4   5   18.83    2.86
   3  -4  -5   28.77    4.03
   3  -4  -5   22.95    3.07
  -3   4   4   15.52    2.31
  -3   4   4   16.46    2.67
   3  -4  -4   21.14    3.71
   3  -4  -4   17.44    2.81
  -3   4   3  187.96   13.15
   3  -4  -3  216.14   14.85
   3  -4  -3  201.44   13.87
  -3   4   3  192.28   13.42
   3  -4  -3  188.06   13.46
  -3   4   2   55.69    4.95
  -3   4   2   52.38    4.54
   3  -4  -2   62.25    6.17
   3  -4  -2   63.98    6.41
   3  -4  -2   53.77    5.28
   3  -4  -2   57.86    5.04
   3  -4  -1    2.46    3.34
  -3   4   1    0.77    2.13
  -3   4   1    1.34    1.70
   3  -4  -1    1.98    3.93
  -3   4   1    0.93    2.18
   3  -4  -1    0.51    2.44
  -3   4   1    0.11    2.92
   3  -4  -1    1.24    2.19
   3  -4   0  133.89   10.60
  -3   4   0  122.17    8.95
   3  -4   0  118.21   10.43
   3  -4   0  127.38    9.20
  -3   4   0  116.43    9.63
   3  -4   0  119.12    9.10
  -3   4  -1  100.73    7.86
  -3   4  -1  105.15    7.82
   3  -4   1   96.46    9.61
   3  -4   1  113.94    9.42
  -3   4  -1  105.71    8.45
   3  -4   1  113.49    8.68
   3  -4   1   95.95    7.89
   3  -4   2   11.31    3.79
   3  -4   2   18.42    4.80
  -3   4  -2   13.37    2.59
   3  -4   2   12.04    4.51
  -3   4  -2   12.78    2.57
  -3   4  -2   17.53    3.74
   3  -4   3   19.88    4.23
   3  -4   3   18.71    4.89
  -3   4  -3   18.15    3.02
  -3   4  -3   27.76    4.19
   3  -4   4  329.25   23.41
  -3   4  -4  300.56   22.49
   3  -4   4  350.97   23.17
   3  -4   4  316.94   23.33
   3  -4   5    1.31    3.72
   3  -4   5    5.59    3.31
  -3   4  -5   -0.66    2.13
  -3   4  -5    1.50    1.77
   3  -4   5   -0.51    3.39
  -3   4  -5   -0.15    2.16
  -3   4  -5    2.57    3.22
   3  -4   6   18.04    4.26
   3  -4   6   20.97    3.80
  -3   4  -6   18.97    3.01
  -3   4  -6   19.50    4.26
   3  -4   7   19.62    3.96
   3  -4   7   18.49    3.84
  -3   4  -7   11.25    2.57
  -3   4  -7   20.65    3.97
  -3   4  -8   96.09    7.62
   3  -4   8  118.67    8.22
   3  -4   8   98.11    8.28
   3  -4   9   27.32    3.45
   3  -4   9   18.17    3.40
   3  -4   9   30.89    3.43
  -3   4  -9   21.06    3.41
  -3   4 -10   33.47    4.57
   3  -4  10   56.73    4.21
   3  -3 -11    2.32    2.19
   3  -3 -10   39.44    4.02
   3  -3  -9  110.96    8.04
  -3   3   9   97.58    7.15
   3  -3  -8  238.74   15.81
   3  -3  -8  232.24   15.88
   3  -3  -8  257.79   18.53
   3  -3  -8  240.85   15.34
  -3   3   8  206.72   15.05
  -3   3   8  212.09   15.03
   3  -3  -8  236.52   15.68
   3  -3  -7   28.58    3.84
  -3   3   7   20.28    7.42
   3  -3  -7   28.26    3.73
  -3   3   7   26.21    2.93
   3  -3  -7   20.65    7.83
   3  -3  -7   27.44    3.33
  -3   3   7   25.79    2.92
  -3   3   7   23.82    2.88
   3  -3  -6   17.86    3.75
  -3   3   6    9.36    6.49
  -3   3   6   11.43    2.22
  -3   3   6   11.12    2.37
   3  -3  -6   12.01    7.63
   3  -3  -6   17.36    4.21
   3  -3  -6   15.01    2.81
  -3   3   5  206.20   14.89
   3  -3  -5  249.10   16.02
   3  -3  -5  219.94   15.09
  -3   3   5  205.10   14.79
   3  -3  -5  245.81   15.76
  -3   3   4   64.47    5.44
  -3   3   4   69.71    5.67
   3  -3  -4   82.46    6.69
   3  -3  -4   72.71    5.87
  -3   3   4   66.27    5.63
   3  -3  -4   76.83    6.81
  -3   3   3   12.76    2.35
  -3   3   3   10.57    2.16
  -3   3   3   10.64    2.36
   3  -3  -3   10.98    3.16
   3  -3  -3   14.53    2.97
  -3   3   2  901.71   60.16
  -3   3   2  890.41   59.95
  -3   3   2  901.50   60.12
   3  -3  -2 1058.48   61.59
   3  -3  -2  970.79   60.61
   3  -3  -2  909.85   60.26
   3  -3  -2 1058.74   61.16
  -3   3   1  251.89   16.65
  -3   3   1  217.20   16.24
   3  -3  -1  255.88   17.97
   3  -3  -1  244.41   16.90
   3  -3  -1  247.24   16.70
   3  -3  -1  286.91   17.61
  -3   3   0  105.43    8.52
   3  -3   0  115.50    9.47
   3  -3   0  119.02   10.11
   3  -3   0  127.34    9.02
  -3   3   0  114.05    8.87
   3  -3   0  114.66    8.68
   3  -3   1  123.40   10.57
   3  -3   1  144.90   11.31
   3  -3   1  147.22   11.52
   3  -3   2  459.78   28.39
  -3   3  -2  370.44   27.48
  -3   3  -2  363.46   27.42
  -3   3  -2  507.43   28.09
   3  -3   2  441.63   28.15
   3  -3   3   50.54    5.49
  -3   3  -3   45.64    4.55
  -3   3  -3   44.86    4.39
   3  -3   3   49.37    5.28
  -3   3  -3   47.69    5.28
   3  -3   3   40.95    5.65
   3  -3   4    3.47    4.02
   3  -3   4    5.08    3.38
  -3   3  -4    2.34    2.46
  -3   3  -4    3.44    2.32
   3  -3   4    2.77    2.24
   3  -3   4    3.78    3.04
  -3   3  -4    2.76    3.21
   3  -3   5   24.19    4.67
  -3   3  -5   25.74    3.36
  -3   3  -5   22.06    3.28
   3  -3   5   29.64    3.43
   3  -3   5   25.97    4.57
  -3   3  -5   31.25    4.68
  -3   3  -6  173.54   13.04
  -3   3  -6  164.48   12.99
   3  -3   6  200.55   13.16
   3  -3   6  202.99   13.91
  -3   3  -6  226.65   14.25
   3  -3   6  197.44   14.17
  -3   3  -7   61.28    5.55
   3  -3   7   75.51    5.88
   3  -3   7   78.21    6.93
  -3   3  -7   81.80    7.11
   3  -3   7   77.87    7.18
   3  -3   8   57.50    4.90
   3  -3   8   52.87    5.91
  -3   3  -8   56.36    5.14
   3  -3   8   59.69    5.89
  -3   3  -8   70.67    6.04
  -3   3  -9  134.27    9.77
   3  -3   9  165.04   10.33
   3  -3   9  155.12   10.44
   3  -3  10   17.54    3.01
   3  -3  10   19.16    3.03
  -3   3 -10   15.56    2.86
   3  -3  11    3.67    2.05
   3  -3  11    0.52    1.51
  -3   3 -11    0.59    3.09
   3  -2 -11    2.02    2.31
   3  -2 -10   25.89    3.75
   3  -2  -9    9.54    2.87
  -3   2   9    9.90    1.98
   3  -2  -8  200.38   14.88
   3  -2  -8  220.27   14.58
  -3   2   8  217.19   14.36
   3  -2  -8  243.54   14.92
   3  -2  -7   15.26    3.32
  -3   2   7   10.23    6.57
   3  -2  -7   10.72    3.11
  -3   2   7   11.44    2.22
   3  -2  -7    8.36    6.65
   3  -2  -7   15.51    2.74
  -3   2   7   13.01    2.32
  -3   2   6   55.59    8.50
   3  -2  -6   61.71    5.54
  -3   2   6   53.27    4.77
   3  -2  -6   55.67    9.15
   3  -2  -6   66.67    6.76
   3  -2  -6   62.88    5.32
   3  -2  -6   65.26    5.88
  -3   2   5  134.48   10.40
   3  -2  -5  119.96   13.62
   3  -2  -5  165.34   11.78
   3  -2  -5  164.29   10.80
   3  -2  -5  152.84   11.32
  -3   2   4   95.83    7.33
   3  -2  -4   93.53    7.60
  -3   2   4  101.19    7.26
  -3   2   3  148.95   10.78
  -3   2   3  145.91   10.67
  -3   2   3  161.17   10.87
   3  -2  -3  161.02   11.51
   3  -2  -3  155.27   11.05
   3  -2  -3  157.13   11.66
  -3   2   2  365.80   24.75
  -3   2   2  360.04   24.61
  -3   2   2  345.92   24.71
   3  -2  -2  464.38   26.39
   3  -2  -2  341.43   25.12
   3  -2  -2  396.19   24.96
   3  -2  -2  431.87   25.64
   3  -2  -1   10.79    3.64
  -3   2   1   11.44    2.33
   3  -2  -1   14.30    4.13
  -3   2   1    9.87    2.34
   3  -2  -1   11.68    3.15
   3  -2  -1    8.69    2.53
  -3   2   0  141.51    9.94
  -3   2   0  128.94    9.87
   3  -2   0  130.88   10.08
   3  -2   0  158.44   10.77
   3  -2   1    7.98    3.37
  -3   2  -1    4.84    2.18
  -3   2  -1    6.13    2.36
  -3   2  -1    8.45    2.59
   3  -2   1    7.09    2.49
   3  -2   2  434.30   32.58
  -3   2  -2  505.06   31.84
   3  -2   2  470.58   32.09
   3  -2   2  494.23   32.04
  -3   2  -3  105.83    8.50
   3  -2   3  106.26    9.79
   3  -2   3  110.18    8.50
   3  -2   3  116.80    9.15
  -3   2  -3  129.51    9.08
   3  -2   3  106.75    9.38
   3  -2   3  125.39    9.10
   3  -2   4    0.23    3.51
   3  -2   4    1.20    2.79
  -3   2  -4   -0.32    2.04
   3  -2   4   -0.15    4.19
   3  -2   4    1.17    2.48
   3  -2   4    2.80    3.57
  -3   2  -5   60.33    5.05
  -3   2  -5   57.49    5.40
   3  -2   5   66.70    5.52
   3  -2   5   61.35    6.35
   3  -2   5   63.19    6.51
   3  -2   6    1.72    3.87
  -3   2  -6    2.42    2.11
  -3   2  -6    2.47    2.40
   3  -2   6    1.24    2.63
   3  -2   6    1.78    3.20
  -3   2  -7   88.38    6.83
  -3   2  -7   74.54    6.67
   3  -2   7   91.20    7.12
   3  -2   7   97.93    8.05
  -3   2  -7  100.08    7.99
   3  -2   7   83.04    8.05
  -3   2  -8  143.85   11.63
  -3   2  -8  166.14   11.94
   3  -2   8  182.20   12.08
   3  -2   8  184.02   12.76
  -3   2  -8  204.81   12.89
   3  -2   8  168.94   12.81
   3  -2   9    5.29    3.51
  -3   2  -9   10.47    2.39
   3  -2   9    7.00    3.12
   3  -2   9   12.10    2.51
   3  -2   9    9.01    3.33
  -3   2  -9   10.88    3.36
   3  -2  10  146.23   10.12
  -3   2 -10  136.92   10.29
   3  -2  10  158.67   10.71
   3  -2  11  156.93   11.30
   3  -2  11  175.59   11.87
  -3   2 -11  196.66   11.85
   3  -2  12  165.31   11.24
   3  -1 -11    7.36    2.46
   3  -1 -10    2.52    2.76
   3  -1  -9  194.43   13.81
   3  -1  -9  229.77   15.72
  -3   1   9  186.10   13.01
   3  -1  -8  160.71   11.11
   3  -1  -8  173.17   13.29
   3  -1  -8  144.25   10.18
  -3   1   8  137.00    9.92
  -3   1   8  136.16    9.99
   3  -1  -7    0.69    2.86
  -3   1   7   -4.59    5.77
  -3   1   7   -0.06    1.75
   3  -1  -7   -1.60    2.71
  -3   1   7   -0.26    1.54
   3  -1  -7    1.76    2.17
  -3   1   7    0.50    2.04
   3  -1  -6    0.37    2.63
  -3   1   6    3.55    6.22
  -3   1   6    0.12    1.80
   3  -1  -6   -0.52    2.57
  -3   1   6    1.18    1.66
   3  -1  -6    0.54    4.08
   3  -1  -6   -0.89    2.40
  -3   1   6    1.17    2.16
   3  -1  -5   10.33    3.29
  -3   1   5   10.92    2.17
  -3   1   5   14.19    2.32
   3  -1  -5   14.56    6.51
   3  -1  -5   12.17    4.14
   3  -1  -5   14.65    3.01
  -3   1   4    1.11    1.68
  -3   1   4    0.48    1.80
  -3   1   4   -0.75    1.73
   3  -1  -4   -2.95    6.13
   3  -1  -4    0.35    3.46
   3  -1  -4    0.31    2.21
  -3   1   3   83.32    6.40
  -3   1   3   88.19    6.45
  -3   1   3   82.76    6.50
   3  -1  -3   98.51    7.64
   3  -1  -3   78.97    6.64
   3  -1  -3   95.44    7.41
  -3   1   2  326.63   22.38
  -3   1   2  306.89   22.32
  -3   1   2  342.37   22.46
   3  -1  -2  240.59   23.75
   3  -1  -2  411.52   23.30
   3  -1  -2  366.88   22.74
   3  -1  -2  389.13   23.17
   3  -1  -1    6.02    2.86
  -3   1   1    6.77    2.07
   3  -1  -1    9.39    3.16
   3  -1  -1    3.52    2.34
  -3   1   0   13.82    2.55
  -3   1   0   14.01    2.50
   3  -1   0   17.02    4.13
   3  -1   0   14.50    2.97
  -3   1  -1   14.59    2.66
   3  -1   1   18.75    4.24
   3  -1   1   10.79    2.62
  -3   1  -2  676.48   44.93
   3  -1   2  701.65   45.97
  -3   1  -2  669.13   44.99
   3  -1   2  704.86   45.42
   3  -1   2  722.86   45.22
  -3   1  -3   82.87    6.74
   3  -1   3   84.07    7.88
   3  -1   3   82.80    6.65
   3  -1   3   87.83    7.33
  -3   1  -3   76.37    6.87
   3  -1   3   90.24    6.87
   3  -1   4  255.95   18.30
   3  -1   4  264.29   17.27
   3  -1   4  285.55   17.82
  -3   1  -4  212.31   17.41
  -3   1  -5   41.19    4.25
   3  -1   5   34.76    5.36
   3  -1   5   38.94    4.31
  -3   1  -5   34.42    4.64
   3  -1   5   45.53    5.11
  -3   1  -6    2.58    2.08
  -3   1  -6    0.42    2.41
   3  -1   6    5.71    3.69
   3  -1   6    3.73    2.64
   3  -1   6   -1.32    3.66
  -3   1  -6    1.96    3.23
  -3   1  -7    0.72    2.33
  -3   1  -7    3.89    2.48
   3  -1   7    0.52    3.41
   3  -1   7    0.94    2.84
   3  -1   7    2.59    3.76
  -3   1  -8   -0.87    2.14
  -3   1  -8    1.83    2.17
   3  -1   8    0.69    3.12
   3  -1   8   -2.15    2.95
   3  -1   8    0.66    3.78
   3  -1   9    6.65    3.67
  -3   1  -9   10.63    2.45
   3  -1   9    4.88    2.80
   3  -1   9    9.98    2.82
   3  -1   9    7.98    3.54
   3  -1  10   12.74    3.40
  -3   1 -10   10.40    2.25
   3  -1  10   10.94    2.75
   3  -1  10   13.03    3.34
  -3   1 -11   32.96    3.23
   3  -1  11   33.62    3.26
   3  -1  11   34.44    3.82
  -3   1 -11   33.33    3.61
   3  -1  11   34.02    3.84
   3  -1  12  181.53   13.28
   3  -1  12  210.17   13.66
   3  -1  12  192.89   13.60
   3   0 -11    0.21    2.97
   3   0 -10    4.58    2.57
   3   0  -9  149.22   10.58
  -3   0   9  136.03    9.66
  -3   0   8    9.58    1.83
   3   0  -8   10.05    3.57
   3   0  -8   12.27    5.82
  -3   0   8    9.31    2.22
  -3   0   7   49.94    4.59
  -3   0   7   51.36    4.38
  -3   0   6   68.70    8.48
   3   0  -6   75.27    7.04
  -3   0   6   64.65    5.43
   3   0  -6   92.16    8.09
  -3   0   6   76.43    5.69
  -3   0   5   31.47    6.24
   3   0  -5   25.46    4.11
  -3   0   5   22.77    2.66
   3   0  -5   27.41    4.95
  -3   0   5   22.88    2.89
  -3   0   4  162.71   11.57
  -3   0   4  174.26   11.55
   3   0  -4  172.16   12.81
   3   0  -4  182.71   12.34
  -3   0   4  157.42   11.44
  -3   0   3   26.91    2.95
   3   0  -3   37.24    4.26
  -3   0   3   29.31    3.10
  -3   0   3   30.41    3.24
   3   0  -3   30.28    4.38
   3   0  -2    2.20    2.46
  -3   0   2    1.87    1.78
  -3   0   2    0.66    1.77
  -3   0   2    2.81    1.94
   3   0  -2    4.61    3.03
  -3   0   1  172.37   12.33
  -3   0   1  170.35   12.37
   3   0  -1  192.56   13.16
   3   0  -1  193.57   12.95
  -3   0   0  140.72    9.70
  -3   0   0  117.09    9.54
   3   0   0  137.52   10.06
  -3   0  -1   45.25    4.21
   3   0   1   44.71    5.60
   3   0   1   43.68    4.48
  -3   0  -2   43.83    4.08
   3   0   2   43.17    5.30
  -3   0  -2   30.89    3.87
   3   0   2   41.91    4.17
   3   0   3   17.31    3.46
  -3   0  -3   15.62    2.89
   3   0   3   13.83    4.04
   3   0   3   15.63    2.88
  -3   0  -3   13.91    2.88
  -3   0  -4  342.20   22.88
   3   0   4  338.39   23.61
   3   0   4  316.34   22.70
  -3   0  -4  376.32   23.00
   3   0   4  335.99   23.24
   3   0   5   13.56    3.45
   3   0   5    8.58    3.65
   3   0   5   14.86    2.85
  -3   0  -5   12.78    3.29
   3   0   6   26.17    4.29
  -3   0  -6   22.01    2.91
  -3   0  -6   21.40    3.33
   3   0   6   20.29    4.24
   3   0   6   26.17    3.70
  -3   0  -6   28.09    3.90
   3   0   7   34.68    5.03
  -3   0  -7   28.92    3.66
  -3   0  -7   37.51    4.05
   3   0   7   31.95    4.50
   3   0   7   33.68    4.23
  -3   0  -7   30.59    4.02
  -3   0  -8   55.28    4.94
  -3   0  -8   60.48    5.09
   3   0   8   52.69    5.44
   3   0   8   54.34    5.25
  -3   0  -8   46.07    5.51
   3   0   8   54.03    6.03
  -3   0  -9   41.39    4.02
  -3   0  -9   37.27    3.93
   3   0   9   44.96    4.53
   3   0   9   43.63    4.89
  -3   0 -10   59.21    4.95
   3   0  10   59.11    5.22
   3   0  10   51.13    5.46
  -3   0 -11   30.46    3.18
   3   0  11   30.85    3.49
   3   0  11   30.52    3.74
  -3   0 -12   84.78    6.35
   3   0  12  100.53    6.50
  -3   0 -12   81.41    6.59
   3   0  12   88.50    6.56
   3   0  13   32.83    3.43
   3   1 -10   36.14    3.75
   3   1  -9   -0.47    2.84
   3   1  -8    7.47    3.52
  -3  -1   7    8.16    1.76
   3   1  -7   10.01    3.72
   3   1  -7    7.23    2.23
  -3  -1   6   17.39    2.46
   3   1  -6   21.96    4.36
   3   1  -6   17.34    6.28
   3   1  -6   23.21    5.38
   3   1  -6   19.79    2.97
  -3  -1   6   16.99    2.81
  -3  -1   5   17.13    2.60
   3   1  -5   25.11    4.28
   3   1  -5   24.99    5.04
   3   1  -5   23.03    3.15
  -3  -1   5   21.16    2.89
   3   1  -4  243.37   16.08
  -3  -1   4  208.59   15.13
   3   1  -4  236.94   17.54
   3   1  -4  231.82   16.65
   3   1  -4  257.04   15.71
   3   1  -4  223.95   15.86
  -3  -1   4  214.90   15.26
   3   1  -3   -0.36    2.74
  -3  -1   3    2.64    1.79
  -3  -1   3    0.22    1.70
   3   1  -3    1.30    4.80
   3   1  -3   -0.12    3.22
   3   1  -3    1.66    2.47
   3   1  -2   18.02    3.26
  -3  -1   2   15.82    2.30
  -3  -1   2   17.39    2.35
  -3  -1   2   15.43    2.23
   3   1  -2   15.37    4.78
   3   1  -2   19.20    3.96
   3   1  -2   20.15    2.98
   3   1  -1    8.41    2.78
  -3  -1   1    5.27    1.86
  -3  -1   1    4.41    1.70
  -3  -1   1    4.47    1.82
   3   1  -1    3.63    3.04
   3   1  -1    5.88    2.39
   3   1   0    1.24    2.51
  -3  -1   0    1.07    1.87
   3   1   0    1.32    2.92
   3   1   0    2.23    2.41
  -3  -1  -1   80.15    6.14
   3   1   1   73.40    6.30
   3   1   1   80.52    6.32
  -3  -1  -2   39.25    3.95
   3   1   2   43.94    5.16
  -3  -1  -2   40.81    3.83
   3   1   2   33.57    4.13
   3   1   2   39.46    3.80
  -3  -1  -3   30.93    3.71
   3   1   3   35.26    4.84
   3   1   3   36.64    3.86
  -3  -1  -3   33.17    3.79
   3   1   4    1.18    3.03
  -3  -1  -4    2.85    2.37
   3   1   4    3.06    3.22
   3   1   4    0.90    2.63
  -3  -1  -4    2.74    2.70
   3   1   5   19.59    3.86
   3   1   5   17.46    3.72
   3   1   5   22.82    3.40
   3   1   5   18.03    3.61
  -3  -1  -5   23.89    3.60
   3   1   6   -0.83    3.27
  -3  -1  -6    0.67    2.00
   3   1   6    0.11    2.82
   3   1   6    0.08    2.56
   3   1   6    1.58    3.32
  -3  -1  -6   -0.90    2.94
  -3  -1  -7   99.40    8.20
   3   1   7  106.49    8.63
   3   1   7  106.06    8.63
   3   1   7  113.95    8.99
  -3  -1  -7  134.73    8.91
   3   1   7  106.91    8.86
  -3  -1  -8  668.81   46.85
   3   1   8  715.23   47.13
   3   1   8  735.53   47.41
  -3  -1  -8  853.31   47.44
   3   1   8  674.94   47.34
  -3  -1  -9  426.90   28.75
  -3  -1  -9  404.37   28.77
   3   1   9  492.10   29.13
   3   1   9  459.48   29.23
  -3  -1  -9  407.89   29.11
   3   1   9  440.99   29.18
  -3  -1 -10   45.14    4.39
   3   1  10   48.34    4.67
   3   1  10   45.75    5.13
   3   1  10   44.96    4.85
  -3  -1 -11  410.03   27.32
   3   1  11  435.46   27.48
   3   1  11  434.49   27.68
   3   1  11  391.45   27.50
  -3  -1 -12  178.16   12.23
   3   1  12  193.30   12.39
   3   1  12  188.08   12.54
   3   1  12  169.56   12.32
  -3  -1 -13   13.86    1.62
   3   1  13   15.53    1.79
   3   1  13   15.64    2.43
   3   2 -10   61.97    5.43
   3   2  -9   31.43    3.80
   3   2  -8   10.52    3.30
  -3  -2   8    9.56    2.05
   3   2  -7  119.53    8.82
  -3  -2   7  101.07    7.79
   3   2  -6  118.21    9.14
   3   2  -6  110.02    8.22
  -3  -2   6  111.67    8.24
  -3  -2   6  110.23    7.96
   3   2  -5   92.85    7.75
   3   2  -5   86.31    6.74
  -3  -2   5   85.51    6.73
  -3  -2   5   82.82    6.39
  -3  -2   4    0.18    1.72
   3   2  -4    2.57    3.27
   3   2  -4    0.79    2.23
  -3  -2   3  508.33   34.22
   3   2  -3  510.00   34.78
  -3  -2   3  516.77   34.09
   3   2  -3  583.64   34.59
  -3  -2   2  667.08   44.19
  -3  -2   2  669.96   44.12
   3   2  -2  729.96   44.50
   3   2  -2  681.56   44.61
  -3  -2   1  151.35   11.06
  -3  -2   1  157.30   11.23
   3   2  -1  180.82   11.56
   3   2  -1  168.21   11.62
   3   2   0    8.35    2.40
  -3  -2   0    6.39    1.94
   3   2   0   11.27    2.52
  -3  -2  -1  584.06   36.24
   3   2   1  547.40   36.39
   3   2   1  537.75   36.20
  -3  -2  -2  398.47   25.78
   3   2   2  382.51   25.87
  -3  -2  -3   49.14    4.28
  -3  -2  -3   42.43    4.24
   3   2   3   38.86    4.33
   3   2   4   26.05    3.43
  -3  -2  -4   17.72    3.46
   3   2   5   33.67    4.19
   3   2   5   31.54    4.06
   3   2   5   26.80    3.45
  -3  -2  -5   30.82    3.38
  -3  -2  -5   31.05    3.99
   3   2   6   14.82    3.29
   3   2   6   12.53    3.16
   3   2   6   11.18    3.03
   3   2   6   16.21    3.59
  -3  -2  -6   11.15    2.60
  -3  -2  -6   16.07    3.54
  -3  -2  -7   31.16    3.61
   3   2   7   26.38    4.07
   3   2   7   30.43    4.11
   3   2   7   31.10    4.30
  -3  -2  -7   26.26    3.59
  -3  -2  -7   35.90    4.34
   3   2   7   36.24    4.19
  -3  -2  -8  205.67   16.24
   3   2   8  253.84   16.66
   3   2   8  239.16   16.77
  -3  -2  -8  266.78   16.83
   3   2   8  243.55   16.68
  -3  -2  -9   27.33    3.71
   3   2   9   39.10    4.26
   3   2   9   30.44    4.38
  -3  -2  -9   39.88    4.48
   3   2   9   36.97    4.34
   3   2  10   11.49    2.95
  -3  -2 -10   10.78    2.64
   3   2  10   16.78    3.13
   3   2  10   10.71    3.17
  -3  -2 -10   14.84    3.06
  -3  -2 -11  288.90   20.93
   3   2  11  340.90   21.18
   3   2  11  329.63   21.22
   3   2  11  311.79   21.02
  -3  -2 -12   33.38    3.18
   3   2  12   35.36    3.43
   3   2  12   33.26    3.52
   3   2  12   31.40    3.06
  -3  -2 -13   52.17    4.04
   3   2  13   58.31    4.21
   3   2  13   48.75    4.27
   3   3  -9   44.63    4.19
   3   3  -8  146.75   10.66
   3   3  -7   63.65    5.69
  -3  -3   7   52.75    4.55
   3   3  -6   -5.67    3.55
  -3  -3   6    0.30    2.05
   3   3  -5   45.64    5.15
   3   3  -5   45.02    5.90
   3   3  -5   40.81    3.88
  -3  -3   5   38.44    3.92
  -3  -3   5   35.82    3.43
  -3  -3   4    0.88    1.61
   3   3  -4   -0.11    3.33
   3   3  -4    2.01    4.12
   3   3  -4    0.86    2.07
  -3  -3   4    0.28    2.30
   3   3  -3  144.66   11.44
   3   3  -3  146.07   11.90
   3   3  -3  167.39   10.94
  -3  -3   3  148.87   10.59
  -3  -3   2   63.80    4.85
   3   3  -2   44.32    5.66
   3   3  -2   52.68    6.03
   3   3  -2   69.37    5.24
  -3  -3   1   16.44    2.36
   3   3  -1   10.15    3.44
  -3  -3   1   15.50    2.23
   3   3  -1   23.09    3.92
   3   3  -1   19.87    2.86
  -3  -3   0    7.37    1.82
  -3  -3   0    5.50    1.86
   3   3   0    8.47    3.31
   3   3   0    6.38    2.16
  -3  -3  -1   92.54    6.79
   3   3   1   94.88    7.75
   3   3   1   88.24    7.00
  -3  -3  -2   75.03    6.09
   3   3   2   82.59    6.31
  -3  -3  -3   59.56    4.80
  -3  -3  -3   47.61    4.85
   3   3   3   54.55    4.81
  -3  -3  -4   20.28    3.43
   3   3   4   23.06    3.07
   3   3   5   77.74    6.42
  -3  -3  -5   70.23    5.83
  -3  -3  -5   70.79    6.36
   3   3   6   62.22    5.62
  -3  -3  -6   53.72    5.16
  -3  -3  -6   62.20    5.74
   3   3   7    2.45    2.52
   3   3   7    3.71    2.98
   3   3   7    4.83    2.81
  -3  -3  -7    4.42    2.62
  -3  -3  -7    4.47    3.22
   3   3   8  216.28   17.62
   3   3   8  273.83   17.61
  -3  -3  -8  268.14   17.49
  -3  -3  -8  262.37   17.80
   3   3   8  255.09   17.50
  -3  -3  -9  172.51   12.71
   3   3   9  169.88   12.93
   3   3   9  205.39   13.02
  -3  -3  -9  151.42   12.65
  -3  -3  -9  201.97   13.15
   3   3   9  197.52   12.83
  -3  -3 -10  311.01   23.21
   3   3  10  373.56   23.46
  -3  -3 -10  373.32   23.58
   3   3  10  354.60   23.25
  -3  -3 -11  301.27   20.88
   3   3  11  339.25   21.01
   3   3  11  306.86   20.68
  -3  -3 -12   39.31    3.55
   3   3  12   40.08    3.66
  -3  -3 -13   53.42    4.11
   3   4  -8   56.82    4.91
   3   4  -7   93.56    7.48
   3   4  -6   -0.56    3.39
  -3  -4   6    0.83    1.89
   3   4  -5   30.63    4.56
  -3  -4   5   28.58    3.27
   3   4  -4   38.04    5.11
   3   4  -4   41.49    5.74
  -3  -4   4   39.53    3.89
   3   4  -3  248.68   18.75
   3   4  -3  254.64   19.00
   3   4  -3  280.58   17.95
  -3  -4   3  271.55   18.07
  -3  -4   2    1.00    1.56
   3   4  -2    7.27    3.44
   3   4  -2   -1.57    3.40
   3   4  -2    0.43    1.89
  -3  -4   1  170.01   11.35
   3   4  -1  163.08   12.50
   3   4  -1  196.80   11.67
  -3  -4   0   64.79    4.89
   3   4   0   49.16    5.63
   3   4   0   57.90    5.91
   3   4   0   67.00    5.17
   3   4   1  285.76   17.34
   3   4   1  260.49   16.54
  -3  -4  -2  186.77   13.16
   3   4   2  218.77   14.14
   3   4   2  187.60   13.24
  -3  -4  -3  122.28    9.11
   3   4   3  132.64    9.18
  -3  -4  -4  114.39    8.51
   3   4   4  111.65    8.24
   3   4   5   25.35    4.16
  -3  -4  -5   29.54    3.86
   3   4   5   23.14    3.04
   3   4   6   44.90    5.40
   3   4   6   48.58    4.77
  -3  -4  -6   52.81    4.78
  -3  -4  -6   58.66    5.33
   3   4   6   44.72    4.37
   3   4   7    9.86    3.68
   3   4   7   10.60    2.78
  -3  -4  -7    8.62    2.67
  -3  -4  -7   14.31    3.52
   3   4   8    0.09    3.16
   3   4   8    1.21    2.33
  -3  -4  -8    0.91    2.61
  -3  -4  -8    0.09    3.02
   3   4   9   49.84    5.41
   3   4   9   54.63    4.98
  -3  -4  -9   55.83    5.04
  -3  -4  -9   52.74    5.42
   3   4  10   14.46    3.34
   3   4  10   14.51    2.84
  -3  -4 -10   12.22    2.81
  -3  -4 -10   17.19    3.25
  -3  -4 -11    2.74    2.04
   3   4  11    3.80    2.11
  -3  -4 -12   47.54    4.16
   3   4  12   51.97    4.22
  -3  -4 -13   23.15    2.35
   3   4  13   24.27    2.45
   3   5  -7    7.89    2.60
   3   5  -6    1.64    2.80
   3   5  -5   16.90    3.71
  -3  -5   5    9.72    3.04
  -3  -5   5   16.90    2.33
   3   5  -4   39.95    5.05
  -3  -5   4   40.73    3.79
   3   5  -3  287.63   22.19
  -3  -5   3  321.46   21.52
   3   5  -2   36.08    5.07
   3   5  -2   39.29    5.21
  -3  -5   2   46.62    4.11
   3   5  -1    3.22    3.58
   3   5  -1    2.04    3.36
  -3  -5   1    4.10    2.14
   3   5   0   36.67    4.68
   3   5   1   13.10    3.37
  -3  -5  -2  101.95    7.90
   3   5   2  141.27    9.11
   3   5   3  159.16   11.73
   3   5   4  194.13   13.76
   3   5   5  121.11    9.88
  -3  -5  -5  138.06    9.77
   3   5   6    9.08    3.70
  -3  -5  -6    8.04    2.66
  -3  -5  -6   10.62    3.14
   3   5   7  103.02    8.90
   3   5   7  114.39    8.28
  -3  -5  -7  104.12    8.26
  -3  -5  -7  118.41    8.77
   3   5   8   10.39    3.72
   3   5   8   10.45    2.70
  -3  -5  -8    8.08    2.76
  -3  -5  -8    8.91    3.23
   3   5   9   33.18    4.44
   3   5   9   35.89    3.76
  -3  -5  -9   37.98    4.05
  -3  -5  -9   41.63    4.51
   3   5  10   53.49    5.60
   3   5  10   63.55    5.07
  -3  -5 -10   65.42    5.24
  -3  -5 -10   55.09    5.38
   3   5  11    4.47    2.70
   3   5  11    6.69    2.11
  -3  -5 -11    2.22    2.09
  -3  -5 -12    8.94    1.97
   3   5  12   13.53    2.01
  -3  -5 -13   28.15    2.71
   3   5  13   33.31    2.72
   3   6  -5    0.95    2.73
   3   6  -4    1.86    3.04
   3   6  -3   27.61    4.24
   3   6  -2   86.73    7.59
   3   6  -1    2.48    3.38
   3   6   0    2.58    3.03
   3   6   1    5.44    3.16
   3   6   1   13.53    3.24
   3   6   2    3.61    2.83
   3   6   3  240.08   16.65
   3   6   4  122.68    9.92
   3   6   4  142.72   10.01
   3   6   5  332.61   22.53
   3   6   6   43.37    4.71
  -3  -6  -6   30.10    3.74
  -3  -6  -6   32.59    4.10
   3   6   7   78.71    6.77
  -3  -6  -7   66.35    5.92
  -3  -6  -7   74.30    6.36
   3   6   8  124.36    9.79
  -3  -6  -8  118.24    9.26
  -3  -6  -8  140.62    9.68
   3   6   9  476.02   32.15
  -3  -6  -9  475.53   31.91
  -3  -6  -9  512.94   32.19
   3   6  10   36.35    4.33
   3   6  10   41.07    3.53
  -3  -6 -10   35.25    3.72
  -3  -6 -10   34.59    4.02
   3   6  11   52.39    4.17
  -3  -6 -11   58.64    4.49
  -3  -6 -12    1.23    1.57
  -3  -6 -13    3.96    1.25
   3   7   0   34.00    4.32
   3   7   1   39.58    4.42
   3   7   2   61.79    6.18
   3   7   2   90.32    6.49
   3   7   3  213.59   14.38
   3   7   3  162.13   14.12
   3   7   4   92.44    7.94
   3   7   4  107.33    7.73
   3   7   5   32.68    4.33
   3   7   5   32.97    3.66
   3   7   6   14.10    3.69
   3   7   6   10.07    2.53
   3   7   7   67.30    5.43
  -3  -7  -7   56.52    4.62
  -3  -7  -7   58.11    4.95
   3   7   8   87.23    7.04
  -3  -7  -8   75.51    6.32
  -3  -7  -8   82.01    6.69
   3   7   9    6.83    3.25
  -3  -7  -9    9.33    2.34
  -3  -7  -9    7.08    2.67
   3   7  10   97.69    7.41
  -3  -7 -10   93.28    7.05
   3   7  11  153.96   10.84
  -3  -7 -12    0.65    1.26
   3   7  12   -0.14    1.85
  -3  -7 -13    2.85    0.98
   3   8   1    1.44    2.66
   3   8   2    0.96    2.48
   3   8   3  170.91   10.66
   3   8   3  129.12   10.47
   3   8   4  139.73    8.81
   3   8   4   96.36    8.28
   3   8   5   -0.29    2.95
   3   8   6    4.98    3.07
   3   8   7   34.42    4.28
   3   8   8    3.23    3.05
  -3  -8  -8    5.93    2.20
   3   8   9   97.27    7.57
  -3  -8  -9   97.96    7.17
   3   8  10   57.59    5.04
   3   8  11    3.11    1.98
   3   8  12    1.30    1.87
   3   9  -2   -0.30    2.73
   3   9  -1   31.11    3.19
   3   9   0    3.23    2.05
   3   9   1    8.12    2.34
   3   9   2    0.77    2.17
   3   9   4  197.25   10.17
   3   9   4  103.83    9.71
   3   9   5    0.23    2.56
   3   9   6   72.60    5.98
   3   9   7   -1.64    2.61
   3   9   8    2.72    2.49
   3   9   9    5.32    2.39
   3   9  10    6.48    2.08
   3   9  11   -0.57    1.98
   3  10   1    6.94    2.57
   3  10   2    0.39    1.85
   3  10   3   21.44    2.49
   3  10   5   41.73    3.67
   3  10   6   13.45    2.42
   3  10   7  179.43   12.14
   3  10   8   12.67    2.29
   3  10   9   54.54    4.50
   3  10  10   -1.76    2.45
  -4   7   5   18.43    7.12
   4  -7  -5   36.61    3.35
  -4   7   3   43.02    8.06
   4  -7  -3   70.46    5.29
  -4   7   2   90.24   12.76
   4  -7  -2  174.22   10.76
   4  -7  -1  203.93   13.74
  -4   6   6    7.83    5.39
   4  -6  -6   21.79    2.39
   4  -6  -5    0.45    1.68
  -4   6   3   39.44    7.16
   4  -6  -3   65.87    4.99
   4  -6  -2   18.82    2.74
  -4   6   2   19.47    5.21
  -4   6   1   66.77    7.58
   4  -6  -1   64.65    5.25
  -4   6   0  565.27   35.72
   4  -6   0  513.46   34.03
  -4   6  -1  119.44   10.15
   4  -6   1  115.72    8.16
   4  -5  -6   13.95    1.58
   4  -5  -6   17.66    2.16
  -4   5   5    0.97    4.85
   4  -5  -5    1.22    1.29
   4  -5  -4   21.44    2.90
  -4   5   4   13.70    5.34
   4  -5  -4   20.76    2.35
  -4   5   3   57.38    7.90
  -4   5   3   63.04    4.91
   4  -5  -3   64.51    4.97
   4  -5  -3   69.20    5.50
   4  -5  -2    2.65    2.34
  -4   5   2    0.33    1.60
   4  -5  -2    0.57    1.71
  -4   5   1   64.53    5.24
   4  -5  -1   70.44    5.39
   4  -5  -1   76.49    5.80
  -4   5   0   63.34    5.25
   4  -5   0   74.46    5.48
   4  -5   0   75.81    5.76
   4  -5   1   24.23    2.85
   4  -5   1   25.23    2.90
  -4   5  -2    1.25    3.49
   4  -5   2    6.47    1.87
  -4   5  -3    2.30    3.28
   4  -5   3    5.75    1.66
   4  -5   4   57.37    4.60
   4  -5   4   44.13    3.28
   4  -4  -6   38.56    3.08
   4  -4  -6   34.34    3.31
  -4   4   5   -3.49    4.88
   4  -4  -5    0.13    1.50
  -4   4   4   32.96    6.64
  -4   4   4   32.88    3.08
   4  -4  -4   33.27    3.20
   4  -4  -4   35.85    3.60
  -4   4   3  114.02   10.23
  -4   4   3   87.18    6.86
   4  -4  -3   99.97    7.04
   4  -4  -3   95.52    7.29
   4  -4  -2   70.25    5.60
   4  -4  -2   73.63    5.98
  -4   4   1  276.78   18.96
   4  -4  -1  279.34   19.05
   4  -4  -1  306.58   19.30
  -4   4   0  208.04   14.69
   4  -4   0  219.87   14.83
   4  -4   0  230.46   14.97
  -4   4  -1  288.74   19.90
   4  -4   1  297.87   20.05
   4  -4   1  306.94   19.98
  -4   4  -1  311.79   20.10
  -4   4  -2  381.71   25.50
   4  -4   2  401.97   25.71
   4  -4   3  411.63   22.86
   4  -4   3  345.62   21.80
   4  -4   4   93.17    7.22
  -4   4  -4   73.70    7.13
   4  -4   4   86.58    6.39
   4  -4   5   11.39    2.84
  -4   4  -5    7.74    2.85
   4  -4   5   11.48    2.09
  -4   4  -6    1.84    2.21
   4  -4   6    1.34    1.26
   4  -3  -6    9.92    1.85
   4  -3  -5   13.92    2.31
  -4   3   5   11.07    1.79
   4  -3  -5   12.62    2.04
  -4   3   4   98.17    9.52
  -4   3   4   84.64    6.64
   4  -3  -4  110.39    7.77
   4  -3  -4   91.94    6.81
   4  -3  -4   92.33    7.03
   4  -3  -3   17.53    2.84
  -4   3   3   18.15    5.83
  -4   3   3   13.33    2.20
   4  -3  -3   10.95    3.33
   4  -3  -3   15.11    2.47
  -4   3   2  109.71    8.55
   4  -3  -2  133.87    9.29
   4  -3  -2  120.41    8.71
   4  -3  -2  123.30    8.89
  -4   3   1   58.42    5.16
   4  -3  -1   68.19    5.88
   4  -3  -1   70.54    5.48
   4  -3  -1   63.76    5.53
   4  -3   0   26.92    3.65
   4  -3   0   23.79    3.23
   4  -3   0   26.74    3.28
  -4   3   0   24.09    2.98
   4  -3   1   -0.06    2.04
  -4   3  -1    0.47    1.96
  -4   3  -1    1.06    1.80
   4  -3   1   -0.40    2.52
   4  -3   1    2.46    2.41
  -4   3  -2   47.14    4.11
   4  -3   2   53.81    4.44
  -4   3  -3   11.62    2.30
  -4   3  -3    9.91    2.13
  -4   3  -3    4.18    2.90
   4  -3   3   11.28    2.60
   4  -3   4    2.33    3.14
  -4   3  -4    2.08    1.78
  -4   3  -4    1.43    2.87
   4  -3   4    1.49    2.23
   4  -3   5    4.86    2.74
  -4   3  -5    2.52    2.69
   4  -3   5    2.73    2.08
  -4   3  -6   31.81    4.01
   4  -3   6   40.61    3.54
  -4   3  -7   88.28    6.73
   4  -3   7   85.35    6.22
  -4   2   6    0.48    3.73
   4  -2  -6    2.97    1.44
  -4   2   5    1.22    4.63
  -4   2   5    1.06    1.32
   4  -2  -5    1.49    1.53
  -4   2   4   72.23    8.17
  -4   2   4   74.62    5.66
   4  -2  -4   72.39    6.79
   4  -2  -4   80.87    5.91
   4  -2  -4   78.17    6.06
  -4   2   3  163.03   12.35
  -4   2   3  126.01    9.35
   4  -2  -3  146.35   10.36
   4  -2  -3  132.87    9.59
   4  -2  -3  133.70    9.69
  -4   2   2   41.03    3.86
   4  -2  -2   42.89    4.91
   4  -2  -2   46.09    4.26
   4  -2  -2   47.91    4.35
  -4   2   1   35.66    3.68
   4  -2  -1   34.99    4.58
   4  -2  -1   40.31    4.08
   4  -2  -1   39.59    4.00
  -4   2   1   41.22    3.76
  -4   2   0   34.19    3.58
  -4   2   0   35.84    3.57
   4  -2   0   32.36    4.39
   4  -2   0   37.94    3.98
   4  -2   0   33.61    3.62
  -4   2  -1  173.73   11.81
  -4   2  -1  144.73   11.65
   4  -2   1  178.52   12.34
   4  -2   1  189.05   12.07
   4  -2   1  167.30   11.60
  -4   2  -2    5.43    2.11
   4  -2   2    8.10    2.93
   4  -2   2    7.85    2.74
  -4   2  -3    1.55    2.03
   4  -2   3    1.35    2.55
   4  -2   3    1.77    2.48
  -4   2  -4    6.57    2.28
  -4   2  -4    9.52    2.19
   4  -2   4    4.35    2.59
  -4   2  -4   10.63    2.82
   4  -2   4    8.37    2.51
  -4   2  -5   23.20    2.64
  -4   2  -5   30.40    3.52
   4  -2   5   29.90    3.19
  -4   2  -6   54.34    4.04
   4  -2   6   47.93    3.43
  -4   2  -7   15.41    2.72
   4  -2   7   13.55    2.21
  -4   2  -8   24.94    2.86
   4  -2   8   18.84    2.59
   4  -1  -6   69.87    5.14
   4  -1  -5   29.97    2.97
  -4   1   4   72.13    8.30
  -4   1   4   80.80    5.92
   4  -1  -4   74.65    7.12
   4  -1  -4   88.87    6.24
  -4   1   3   30.10    3.13
   4  -1  -3   25.95    4.19
   4  -1  -3   36.00    3.53
   4  -1  -3   35.30    3.56
   4  -1  -2   18.77    2.75
  -4   1   2   15.68    2.35
   4  -1  -2   11.66    3.47
   4  -1  -2   17.01    2.76
  -4   1   1   72.86    5.52
   4  -1  -1   62.13    6.31
   4  -1  -1   75.29    5.77
   4  -1  -1   68.12    5.61
  -4   1   1   65.49    5.44
   4  -1   0    6.64    2.17
  -4   1   0    5.19    2.13
  -4   1   0    7.85    2.03
   4  -1   0    4.15    3.02
   4  -1   0    6.69    2.59
   4  -1   1    4.27    1.76
  -4   1  -1    8.65    2.33
  -4   1  -1    5.02    2.21
   4  -1   1    5.02    3.28
   4  -1   1    5.91    2.64
  -4   1  -2   57.42    5.21
  -4   1  -2   63.13    5.24
   4  -1   2   68.19    5.91
   4  -1   2   60.67    5.39
  -4   1  -3   12.58    2.46
   4  -1   3   15.39    3.31
   4  -1   3   15.60    2.98
  -4   1  -4   55.76    5.18
  -4   1  -4   63.25    5.10
   4  -1   4   64.96    5.93
   4  -1   4   63.18    5.47
  -4   1  -5    9.71    2.33
   4  -1   5    8.07    2.93
  -4   1  -5   10.37    2.64
   4  -1   5   11.17    2.65
  -4   1  -6   36.09    3.18
  -4   1  -6   43.02    3.75
   4  -1   6   36.02    3.49
   4  -1   7    1.28    2.08
  -4   1  -7    0.63    2.12
   4  -1   8   -0.81    1.58
  -4   1  -8   39.24    2.73
   4   0  -5   16.37    2.14
   4   0  -4   35.98    4.77
  -4   0   3    9.86    4.57
  -4   0   3    7.47    1.64
   4   0  -3    6.60    3.52
  -4   0   2   78.59    5.80
   4   0  -2   71.39    7.07
  -4   0   1   31.03    3.08
   4   0  -1   25.02    4.20
  -4   0   1   26.48    2.91
  -4   0   0   47.68    4.21
  -4   0   0   48.51    4.26
   4   0   0   47.06    5.30
  -4   0  -1   18.37    2.75
  -4   0  -1   21.45    2.78
   4   0   1   20.97    3.93
  -4   0  -2  141.78   10.30
  -4   0  -2  142.15   10.30
   4   0   2  155.05   11.06
  -4   0  -3    8.29    2.41
   4   0   3    9.77    3.17
   4   0   3    5.38    2.50
  -4   0  -4   19.67    2.83
   4   0   4   19.17    3.82
   4   0   4   21.71    3.17
  -4   0  -5   33.41    3.51
   4   0   5   32.07    3.52
  -4   0  -6   60.85    4.94
   4   0   6   51.08    4.77
  -4   0  -7   20.89    2.72
   4   0   7   11.29    2.40
  -4   0  -8    1.06    1.89
   4   0   8    0.41    1.60
   4   0   9    1.17    2.29
   4   0   9   79.76    3.45
   4   1  -4   42.51    5.37
   4   1  -4   52.09    4.09
   4   1  -3   84.21    8.28
   4   1  -3  103.33    7.27
  -4  -1   3  104.01    7.29
  -4  -1   2   53.14    4.22
   4   1  -2   49.32    5.59
   4   1  -2   55.28    4.58
  -4  -1   1   47.62    3.94
   4   1  -1   42.10    5.23
   4   1  -1   45.28    4.21
  -4  -1   0    5.48    1.82
  -4  -1   0    6.99    1.96
   4   1   0    6.14    3.29
   4   1   0    8.02    2.28
  -4  -1  -1    6.30    1.97
  -4  -1  -1    7.09    2.02
   4   1   1    5.42    3.42
   4   1   1    5.23    2.23
  -4  -1  -2   50.52    4.72
  -4  -1  -2   55.39    4.74
   4   1   2   64.83    5.89
   4   1   2   60.59    4.99
  -4  -1  -3   89.35    7.12
   4   1   3  102.07    7.93
   4   1   3   94.53    7.25
  -4  -1  -4   16.50    2.75
   4   1   4   11.83    3.38
   4   1   4   16.36    2.70
  -4  -1  -5   27.46    3.28
   4   1   5   34.16    4.35
   4   1   5   26.44    3.29
  -4  -1  -6  107.03    8.18
   4   1   6  115.21    8.15
  -4  -1  -7   88.90    6.37
   4   1   7   77.14    6.25
  -4  -1  -8   49.87    3.99
   4   1   8   40.79    3.77
  -4  -1  -9   12.28    1.82
   4   1   9    3.54    2.19
   4   2  -4   38.75    3.17
   4   2  -3   10.98    3.65
   4   2  -3   11.78    1.92
   4   2  -2    8.18    3.47
   4   2  -2    8.55    1.99
   4   2  -1    8.43    3.38
   4   2  -1   10.99    2.13
  -4  -2   0   16.23    2.23
   4   2   0   18.97    3.86
   4   2   0   17.17    2.60
  -4  -2  -1   23.14    2.79
   4   2   1   23.25    4.01
   4   2   1   26.40    3.01
  -4  -2  -2   29.74    3.08
  -4  -2  -2   26.96    3.12
   4   2   2   27.21    4.18
   4   2   2   31.84    3.39
  -4  -2  -3   21.01    2.80
   4   2   3   30.01    3.98
   4   2   3   22.17    3.00
  -4  -2  -4  147.23   11.15
   4   2   4  179.17   11.94
   4   2   4  160.84   11.15
  -4  -2  -5    2.60    2.00
   4   2   5    3.07    2.95
   4   2   5    3.26    2.05
  -4  -2  -6    0.89    1.93
   4   2   6    0.22    1.86
   4   2   7  192.69   13.02
  -4  -2  -8   68.90    4.98
   4   2   8   60.15    4.79
  -4  -2  -9  223.11   11.35
   4   2   9  132.60   11.04
   4   3  -3    0.52    2.82
   4   3  -2  120.58   12.00
   4   3  -2  192.66   11.37
   4   3  -1   -1.46    3.19
   4   3  -1   -1.11    1.56
   4   3   0   34.83    3.20
  -4  -3  -1    1.79    1.53
   4   3   1    1.98    1.80
  -4  -3  -2    0.59    1.59
   4   3   2   -0.45    1.70
  -4  -3  -3  115.09    8.77
   4   3   3  135.98    8.84
  -4  -3  -4    7.26    2.00
   4   3   4    5.26    1.97
  -4  -3  -5    7.79    2.08
   4   3   5    8.30    1.89
   4   3   6   -0.17    1.62
   4   3   7   20.18    2.20
   4   3   8   -0.43    0.79
   4   4  -2  135.37    9.97
   4   4  -1    5.60    2.87
   4   4   0    2.22    2.75
   4   4   1    8.28    2.88
   4   4   2   67.21    5.96
  -4  -4  -3   41.07    3.72
   4   4   3   56.49    4.88
   4   4   4    2.78    2.55
   4   4   5    8.50    2.74
   4   4   6    3.05    2.22
   4   4   7    0.07    2.14
   4   4   8   27.29    3.07
   4   4   9   -1.10    2.09
   4   5   0   14.30    2.91
   4   5   1    9.39    2.77
   4   5   2  276.82   18.71
   4   5   3   -0.36    2.30
   4   5   4  110.20    8.24
   4   5   5    7.39    2.32
   4   5   6    2.63    1.99
   4   5   7    0.11    1.74
   4   5   8   35.15    3.54
   4   6   2   32.98    3.21
   4   6   3   17.45    2.50
   4   6   4   47.16    4.05
   4   6   5   -0.72    1.77
   4   6   6    1.44    1.90
   0   0   0    0.00    0.00
TITL BWPBCA in P-1
REM P-1 (#2 in standard setting)
CELL 1.54184   3.747434  11.625393  13.777123  68.4074  85.7794  89.8430
ZERR    3.00   0.000190   0.000610   0.000810   0.0052   0.0044   0.0042
LATT  1
SFAC C H O
UNIT 18.00 18.00 12.00
REM  CrysAlisPro recorded range (K): Min=119.9; max=120.0; aver:120.0
TEMP -153
SIZE 0.02 0.05 0.07
TREF
HKLF 4
END
_computing_structure_solution     'SHELXT 2018/2 (Sheldrick, 2018)'
;
_shelx_hkl_checksum     45301
_shelx_res_file
;
TITL bwpbca_a.res in P-1
    bwpbca.res
    created by SHELXL-2018/3 at 11:27:29 on 15-Dec-2023
REM Old TITL BWPBCA in P-1
REM SHELXT solution in P-1: R1 0.125, Rweak 0.004, Alpha 0.022
REM <I/s> 0.000 for 0 systematic absences, Orientation as input
REM Formula found by SHELXT: C12 O8
CELL 1.54184 3.7474 11.6254 13.7771 68.407 85.779 89.843
ZERR 4 0.0002 0.0006 0.0008 0.005 0.004 0.004
LATT 1
SFAC C H O
UNIT 24 24 16
DFIX 0.84 O4A H4A O5A H5A O5B H5B O4B H4B O4D H4D O4C H4C O5C H5C O5D H5D
L.S. 8
PLAN  5
SIZE 0.02 0.05 0.07
TEMP -153
CONF
BOND
list 4
MORE -1
BOND $H
fmap 2 53
ACTA
OMIT -3 6 11
OMIT 4 3 8
OMIT 4 4 8
OMIT 4 5 8
REM <olex2.extras>
REM <HklSrc "%.\\BWPBCA.hkl">
REM </olex2.extras>
WGHT    0.079900    0.154100
FVAR       1.00652
C1A   1   -0.146821    1.095677    0.025976    11.00000    0.01210    0.01637 =
         0.01926   -0.00519   -0.00462    0.00510
AFIX  43
H1A   2   -0.249116    1.160936    0.043654    11.00000   -1.20000
AFIX   0
C2A   1   -0.056087    0.986951    0.104285    11.00000    0.01059    0.02008 =
         0.01560   -0.00386   -0.00362    0.00366
C3A   1    0.087592    0.891141    0.078473    11.00000    0.01258    0.01589 =
         0.01531   -0.00034   -0.00486    0.00367
O4A   3   -0.101148    0.968120    0.209102    11.00000    0.02378    0.02167 =
         0.01456   -0.00463   -0.00510    0.00961
H4A   2   -0.224328    1.024194    0.220470    11.00000   -1.50000
O5A   3    0.186487    0.783691    0.155237    11.00000    0.02669    0.01854 =
         0.01529    0.00122   -0.00234    0.01201
H5A   2    0.054564    0.767432    0.210440    11.00000   -1.50000
C1B   1    0.370182    0.380744    0.021758    11.00000    0.01422    0.01538 =
         0.02147   -0.00364   -0.00724    0.00672
AFIX  43
H1B   2    0.280395    0.299234    0.036481    11.00000   -1.20000
AFIX   0
C2B   1    0.385054    0.425020    0.102089    11.00000    0.01276    0.01659 =
         0.01618   -0.00088   -0.00553    0.00560
C3B   1    0.513609    0.544649    0.080353    11.00000    0.01365    0.01908 =
         0.01829   -0.00645   -0.00961    0.00925
O4B   3    0.272031    0.347463    0.202604    11.00000    0.03018    0.01816 =
         0.01710   -0.00223   -0.00100    0.00734
H4B   2    0.192009    0.388178    0.240291    11.00000   -1.50000
O5B   3    0.533712    0.583936    0.162330    11.00000    0.03093    0.01961 =
         0.01948   -0.00834   -0.01283    0.01358
H5B   2    0.434269    0.652146    0.151744    11.00000   -1.50000
C1C   1    0.582529    0.126160    0.451452    11.00000    0.01425    0.01623 =
         0.01715   -0.00242   -0.00355    0.00630
AFIX  43
H1C   2    0.639580    0.212043    0.418210    11.00000   -1.20000
AFIX   0
C2C   1    0.484713    0.057908    0.392764    11.00000    0.01299    0.01942 =
         0.01331   -0.00046   -0.00387    0.00723
C3C   1    0.403763   -0.067641    0.440629    11.00000    0.01194    0.01762 =
         0.01713   -0.00413   -0.00405    0.00581
O4C   3    0.471322    0.109544    0.285105    11.00000    0.02637    0.01568 =
         0.01381   -0.00134   -0.00685    0.00741
H4C   2    0.420963    0.186779    0.266755    11.00000   -1.50000
O5C   3    0.311210   -0.137538    0.383830    11.00000    0.02101    0.01755 =
         0.01540   -0.00317   -0.00797    0.00515
H5C   2    0.226338   -0.093238    0.328602    11.00000   -1.50000
C1D   1    1.090751    0.387868    0.492708    11.00000    0.01226    0.01454 =
         0.01833   -0.00260   -0.00356    0.00430
AFIX  43
H1D   2    1.153969    0.310947    0.487689    11.00000   -1.20000
AFIX   0
C2D   1    0.945459    0.478692    0.408860    11.00000    0.01029    0.01798 =
         0.01479   -0.00369   -0.00335    0.00258
C3D   1    0.856162    0.591394    0.416828    11.00000    0.01195    0.01438 =
         0.01504   -0.00003   -0.00453    0.00413
O4D   3    0.890592    0.450664    0.322857    11.00000    0.02374    0.02105 =
         0.01643   -0.00620   -0.00940    0.01072
H4D   2    0.772698    0.509196    0.281219    11.00000   -1.50000
O5D   3    0.719806    0.680818    0.330761    11.00000    0.01940    0.01706 =
         0.01482   -0.00153   -0.00749    0.00924
H5D   2    0.610768    0.735796    0.347664    11.00000   -1.50000
HKLF 4
REM  bwpbca_a.res in P-1
REM wR2 = 0.1327, GooF = S = 1.087, Restrained GooF = 1.086 for all data
REM R1 = 0.0445 for 1842 Fo > 4sig(Fo) and 0.0521 for all 2185 data
REM 205 parameters refined using 8 restraints
END
WGHT      0.0798      0.1539
REM Highest difference peak  0.277,  deepest hole -0.335,  1-sigma level  0.076
Q1    1   0.8602  0.5353  0.4176  11.00000  0.05    0.28
Q2    1   0.9502  0.5420  0.4019  11.00000  0.05    0.26
Q3    1   0.3914  0.0730  0.2391  11.00000  0.05    0.26
Q4    1   0.4416 -0.1995  0.3759  11.00000  0.05    0.25
Q5    1  -0.3173  1.0840  0.2211  11.00000  0.05    0.24
;
_shelx_res_checksum     23597
