# Supplementary material for: Benzene-1,2,4,5-tetrol
Source: IUCrdata. 2024 Jun 28;9(Pt 6):x240612. doi: 10.1107/S2414314624006126 (PMC11223686; doi:10.1107/S2414314624006126)
Supplement: Supplementary file 2 [file x-09-x240612-Isup2.hkl]

data_I                                                                          
_shelx_title ' bwpbca_a.res in P-1'                                             
_shelx_refln_list_code          4                                               
_shelx_F_calc_maximum      100.78                                               
_exptl_crystal_F_000       296.00                                               
_reflns_d_resolution_high  0.7940                                               
                                                                                
loop_                                                                           
 _space_group_symop_operation_xyz                                               
 'x, y, z'                                                                      
 '-x, -y, -z'                                                                   
                                                                                
_cell_length_a     3.7474                                                       
_cell_length_b    11.6254                                                       
_cell_length_c    13.7771                                                       
_cell_angle_alpha  68.407                                                       
_cell_angle_beta   85.779                                                       
_cell_angle_gamma  89.843                                                       
                                                                                
_shelx_F_squared_multiplier     1.000                                           
                                                                                
loop_                                                                           
 _refln_index_h                                                                 
 _refln_index_k                                                                 
 _refln_index_l                                                                 
 _refln_F_squared_calc                                                          
 _refln_F_squared_meas                                                          
 _refln_F_squared_sigma                                                         
 _refln_observed_status                                                         
   1   0   0        178.82        146.77         5.54 o                         
   2   0   0        199.94        231.17         6.92 o                         
   3   0   0        124.16        130.62         6.71 o                         
   4   0   0         47.09         47.23         2.57 o                         
  -4   1   0          5.95          6.25         1.02 o                         
  -3   1   0         15.00         14.31         1.42 o                         
  -2   1   0         34.23         29.21         1.11 o                         
  -1   1   0         37.10         32.91         1.54 o                         
   0   1   0         12.78         11.16         2.22 o                         
   1   1   0         34.22         33.49         2.22 o                         
   2   1   0        270.05        256.70         7.93 o                         
   3   1   0          0.05          1.43         1.15 o                         
   4   1   0          5.62          6.62         1.07 o                         
  -4   2   0         30.45         34.49         1.67 o                         
  -3   2   0        126.77        138.37         5.72 o                         
  -2   2   0       2553.57       2446.26        64.07 o                         
  -1   2   0       3923.47       3687.28       133.66 o                         
   0   2   0       3776.03       3502.87       130.93 o                         
   1   2   0       6076.59       6035.47       269.45 o                         
   2   2   0        469.95        494.16        19.63 o                         
   3   2   0         11.60          8.61         1.28 o                         
   4   2   0         16.57         16.84         1.53 o                         
  -4   3   0         23.40         24.99         1.61 o                         
  -3   3   0        111.30        114.55         3.65 o                         
  -2   3   0        159.46        170.52         6.16 o                         
  -1   3   0        201.34        203.14         5.52 o                         
   0   3   0          5.38          5.92         0.97 o                         
   1   3   0          1.54          0.56         1.57 o                         
   2   3   0         54.09         46.13         2.49 o                         
   3   3   0          5.13          6.73         1.04 o                         
   4   3   0         31.54         34.38         3.16 o                         
  -4   4   0        226.43        216.86         8.45 o                         
  -3   4   0        129.78        121.32         3.86 o                         
  -2   4   0        317.43        291.87         9.66 o                         
  -1   4   0       2907.23       2835.93        74.33 o                         
   0   4   0       1716.56       1857.30       118.13 o                         
   1   4   0        154.09        175.76         8.28 o                         
   2   4   0         39.34         44.08         3.92 o                         
   3   4   0         62.64         60.42         3.52 o                         
   4   4   0          4.40          2.19         2.71 o                         
  -4   5   0         76.90         70.36         3.64 o                         
  -3   5   0         11.63         11.66         1.06 o                         
  -2   5   0         39.24         37.81         1.50 o                         
  -1   5   0          1.91          2.53         0.60 o                         
   0   5   0          0.02          0.34         1.37 o                         
   1   5   0        389.25        385.02        13.97 o                         
   2   5   0         47.04         44.39         2.18 o                         
   3   5   0         33.68         36.20         4.62 o                         
   4   5   0         12.80         14.12         2.87 o                         
  -4   6   0        474.75        532.39        25.57 o                         
  -3   6   0       1124.52       1126.37        27.48 o                         
  -2   6   0         24.55         29.27         1.37 o                         
  -1   6   0        997.63       1012.55        26.99 o                         
   0   6   0        222.13        285.01        11.01 o                         
   1   6   0         11.19          9.63         1.48 o                         
   2   6   0        573.38        605.49        35.25 o                         
   3   6   0          0.24          2.55         2.99 o                         
  -3   7   0         20.01         17.09         2.24 o                         
  -2   7   0         94.47         94.47         4.84 o                         
  -1   7   0          9.11         10.30         0.97 o                         
   0   7   0         26.05         26.58         1.91 o                         
   1   7   0        109.56        103.82         4.35 o                         
   2   7   0         17.09         19.59         4.43 o                         
   3   7   0         46.45         33.56         4.26 o                         
  -3   8   0        715.25        759.06        33.01 o                         
  -2   8   0        544.87        513.80        19.38 o                         
  -1   8   0        428.19        463.88        12.68 o                         
   0   8   0          2.14          3.05         1.52 o                         
   1   8   0         17.49         23.50         2.93 o                         
  -3   9   0         35.77         38.54         4.43 o                         
  -2   9   0         31.00         29.35         2.39 o                         
  -1   9   0          5.13          5.39         1.74 o                         
   0   9   0        318.64        330.84        16.38 o                         
   1   9   0         21.26         20.12         2.95 o                         
   2   9   0         61.48         66.56         5.89 o                         
   3   9   0          5.90          3.19         2.02 o                         
  -2  10   0         13.51         12.11         2.07 o                         
  -1  10   0         93.77         81.58         5.04 o                         
   0  10   0         16.30         19.90         1.98 o                         
   1  10   0         21.73         21.00         2.65 o                         
   2  10   0          0.16          1.43         2.22 o                         
  -2  11   0         24.35         22.84         2.69 o                         
  -1  11   0         11.02          9.42         2.02 o                         
   0  11   0         64.23         68.33         7.73 o                         
   1  11   0         44.48         54.10         4.03 o                         
   2  11   0         12.67          6.24         2.26 o                         
  -2  12   0        105.68        102.84         5.58 o                         
  -1  12   0          2.12          1.24         2.38 o                         
   0  12   0         33.80         34.96         2.87 o                         
   2  12   0          7.96          1.93         1.97 o                         
  -1  13   0        153.60        144.74        10.21 o                         
   0  13   0          2.42          2.82         2.27 o                         
   1  13   0         16.79         17.28         4.97 o                         
   0 -13   1         41.23         39.67         3.63 o                         
   0 -12   1         88.81         84.44        15.52 o                         
   1 -12   1         21.17         16.35         3.57 o                         
   2 -12   1          4.04         10.83         3.25 o                         
  -2 -11   1         19.68          2.73         3.12 o                         
  -1 -11   1          7.78          9.30         2.30 o                         
   0 -11   1         53.41         52.30         4.43 o                         
   1 -11   1        179.78        191.81        13.72 o                         
   2 -11   1         23.33         22.53         2.56 o                         
  -2 -10   1         50.33         54.36         7.73 o                         
  -1 -10   1         67.98         70.16         4.57 o                         
   0 -10   1         38.44         51.45         2.93 o                         
   1 -10   1         33.57         30.88         2.81 o                         
   2 -10   1         28.73         30.66         2.51 o                         
   3 -10   1          0.91          2.68         3.06 o                         
  -3  -9   1         76.67         30.71         3.15 o                         
  -2  -9   1          4.57          3.47         2.69 o                         
  -1  -9   1          9.68          8.79         2.14 o                         
   0  -9   1        281.52        279.73        11.52 o                         
   1  -9   1        147.38        157.58         5.25 o                         
   2  -9   1         87.81         81.53         4.22 o                         
   3  -9   1         32.10         38.36         3.34 o                         
  -1  -8   1         13.93         15.22         1.94 o                         
   0  -8   1        205.49        218.71        11.93 o                         
   1  -8   1          0.36          0.42         1.17 o                         
   2  -8   1        101.67         83.76         5.36 o                         
   3  -8   1         24.70         28.04         3.12 o                         
  -1  -7   1        161.54        168.11         7.80 o                         
   0  -7   1         28.08         30.32         3.10 o                         
   1  -7   1        297.43        287.15         6.96 o                         
   2  -7   1       1647.06       1709.14        52.50 o                         
   3  -7   1        152.08        155.61         7.34 o                         
  -3  -6   1          0.82          2.45         3.34 o                         
  -2  -6   1         17.90         16.44         1.66 o                         
  -1  -6   1         44.86         52.20         2.18 o                         
   0  -6   1        300.27        315.27        22.13 o                         
   1  -6   1        141.76        141.03         3.97 o                         
   2  -6   1         61.14         63.78         2.07 o                         
   3  -6   1         69.13         71.89         2.71 o                         
   4  -6   1        135.18        115.70         6.28 o                         
  -3  -5   1          3.52          3.24         1.59 o                         
  -2  -5   1         37.13         36.84         4.81 o                         
  -1  -5   1        145.80        176.25         6.70 o                         
   0  -5   1        127.88        127.26         6.16 o                         
   1  -5   1        433.54        465.56        10.95 o                         
   2  -5   1         83.77         77.04         2.36 o                         
   3  -5   1       1001.98        995.81        26.12 o                         
   4  -5   1         21.61         24.41         2.01 o                         
  -4  -4   1          5.24          5.53         2.83 o                         
  -3  -4   1        153.94        175.97         9.77 o                         
  -2  -4   1          6.10          3.91         0.88 o                         
  -1  -4   1        988.16        983.86        41.29 o                         
   0  -4   1         67.85         90.02         4.97 o                         
   1  -4   1        103.74        130.59         6.23 o                         
   2  -4   1         67.59         69.68         2.14 o                         
   3  -4   1         98.88        103.23         3.15 o                         
   4  -4   1        317.38        297.65         9.87 o                         
  -4  -3   1          0.08         -1.21         1.38 o                         
  -3  -3   1         16.60         17.13         1.80 o                         
  -2  -3   1        357.99        397.72         9.85 o                         
  -1  -3   1        474.09        480.67        20.17 o                         
   0  -3   1        630.65        671.37        25.25 o                         
   1  -3   1        641.92        603.30        27.33 o                         
   2  -3   1        537.76        512.94        17.27 o                         
   3  -3   1        133.16        136.78         7.01 o                         
   4  -3   1          1.65          0.69         0.92 o                         
  -4  -2   1          8.44         10.17         1.78 o                         
  -3  -2   1        158.86        162.66         5.75 o                         
  -2  -2   1          0.03          0.15         0.69 o                         
  -1  -2   1       3657.16       3379.45       197.83 o                         
   0  -2   1         37.39         33.06         2.23 o                         
   1  -2   1        393.09        379.31        12.32 o                         
   2  -2   1       1769.07       1556.09        44.42 o                         
   3  -2   1          6.78          6.70         1.11 o                         
   4  -2   1        172.01        169.29         5.70 o                         
  -4  -1   1         43.46         45.01         2.49 o                         
  -3  -1   1          3.83          5.17         0.85 o                         
  -2  -1   1        637.75        723.34        26.62 o                         
  -1  -1   1       6465.27       5389.83       268.74 o                         
   0  -1   1        357.71        279.72        13.04 o                         
   1  -1   1       3877.07       3764.42       120.62 o                         
   2  -1   1        403.05        412.49        11.31 o                         
   3  -1   1         13.29         14.06         1.93 o                         
   4  -1   1          6.08          5.77         1.01 o                         
  -4   0   1         28.00         27.76         1.86 o                         
  -3   0   1        176.56        179.91         6.26 o                         
  -2   0   1        440.16        477.84        20.15 o                         
  -1   0   1         41.37         34.10         1.63 o                         
   0   0   1         25.69         22.41         1.10 o                         
   1   0   1          0.43          0.54         0.51 o                         
   2   0   1        491.79        467.92        15.17 o                         
   3   0   1         38.79         43.99         2.66 o                         
   4   0   1         20.64         19.95         1.73 o                         
  -4   1   1         67.32         68.39         2.52 o                         
  -3   1   1          7.62          6.18         1.24 o                         
  -2   1   1       1708.75       1605.92        52.63 o                         
  -1   1   1      10157.03       9322.22       317.81 o                         
   0   1   1        157.78        129.90         6.63 o                         
   1   1   1       7619.23       7115.83       316.88 o                         
   2   1   1        184.55        200.22         5.96 o                         
   3   1   1         70.92         77.18         3.56 o                         
   4   1   1          6.62          6.07         1.11 o                         
  -4   2   1         40.54         38.14         1.76 o                         
  -3   2   1         10.93         10.75         1.13 o                         
  -2   2   1       1973.12       1867.77        42.43 o                         
  -1   2   1         17.27         14.21         1.49 o                         
   0   2   1         43.47         35.26         2.06 o                         
   1   2   1       2230.31       2175.67       112.32 o                         
   2   2   1        115.56        115.02         4.91 o                         
   3   2   1        534.56        549.94        20.67 o                         
   4   2   1         23.75         24.14         1.80 o                         
  -4   3   1         67.21         64.42         2.71 o                         
  -3   3   1        248.80        247.97         6.84 o                         
  -2   3   1        451.14        472.96        16.29 o                         
  -1   3   1         44.61         46.71         1.93 o                         
   0   3   1         10.14          9.84         1.13 o                         
   1   3   1          6.03          8.02         1.47 o                         
   2   3   1        937.58        980.38        54.73 o                         
   3   3   1         85.36         90.60         4.07 o                         
   4   3   1          2.94          1.85         1.15 o                         
  -4   4   1        278.09        284.28        10.89 o                         
  -3   4   1          0.44          1.09         0.83 o                         
  -2   4   1          0.28          0.58         0.97 o                         
  -1   4   1          6.14          2.47         0.58 o                         
   0   4   1        127.84        122.35         5.65 o                         
   1   4   1       1922.85       1784.66       114.63 o                         
   2   4   1         39.91         38.57         2.20 o                         
   3   4   1        217.17        269.59        12.47 o                         
   4   4   1         12.20          8.17         2.84 o                         
  -4   5   1         63.18         69.51         3.11 o                         
  -3   5   1          5.88          6.05         0.91 o                         
  -2   5   1        136.94        129.84         4.14 o                         
  -1   5   1        526.67        567.91        12.16 o                         
   0   5   1       1000.89       1049.34        70.70 o                         
   1   5   1        660.08        603.97        39.04 o                         
   2   5   1          0.42          1.20         1.36 o                         
   3   5   1          9.03         12.93         3.33 o                         
   4   5   1          7.68          9.27         2.73 o                         
  -4   6   1         54.55         64.51         4.26 o                         
  -3   6   1        259.38        257.07         8.96 o                         
  -2   6   1         72.84         77.79         2.34 o                         
  -1   6   1        101.81         96.35         2.80 o                         
   0   6   1         70.13         68.84         4.20 o                         
   1   6   1        507.47        469.01        15.54 o                         
   2   6   1        214.49        210.65        12.52 o                         
   3   6   1          7.21          9.97         3.99 o                         
  -4   7   1        194.60        201.30        13.56 o                         
  -3   7   1         69.58         71.45         3.56 o                         
  -2   7   1       1013.28        967.10        35.06 o                         
  -1   7   1        395.13        443.41        11.99 o                         
   0   7   1         13.78         18.50         1.96 o                         
   1   7   1         36.52         46.26         2.75 o                         
   2   7   1          0.08          0.26         2.38 o                         
   3   7   1         33.03         39.07         4.36 o                         
  -3   8   1          7.22          7.95         2.09 o                         
  -2   8   1         10.53         10.07         1.72 o                         
  -1   8   1        402.79        408.06        11.32 o                         
   0   8   1        332.40        341.51        12.22 o                         
   1   8   1         55.41         57.25         6.03 o                         
   2   8   1         18.12         19.00         3.30 o                         
   3   8   1          5.06          1.42         2.63 o                         
  -3   9   1         22.43         29.78         3.23 o                         
  -2   9   1        282.17        268.29        11.04 o                         
  -1   9   1        565.39        568.27        17.04 o                         
   0   9   1         58.93         54.74         2.44 o                         
   1   9   1         24.32         20.26         3.67 o                         
   2   9   1          0.25          0.66         2.54 o                         
   3   9   1         17.73          8.02         2.31 o                         
  -3  10   1         52.93         69.06         5.99 o                         
  -2  10   1          8.44          7.13         2.54 o                         
  -1  10   1         16.30         17.95         2.58 o                         
   0  10   1        353.50        379.19        12.32 o                         
   1  10   1        123.41        132.84         7.92 o                         
   2  10   1         13.93         14.42         2.60 o                         
   3  10   1         16.31          6.85         2.54 o                         
  -2  11   1        118.13        114.61        16.13 o                         
  -1  11   1          9.07          6.78         2.31 o                         
   0  11   1        248.94        276.38        13.36 o                         
   1  11   1         56.87         71.85         4.07 o                         
   2  11   1          0.08         -0.01         2.32 o                         
  -2  12   1        206.08        223.64        15.60 o                         
  -1  12   1         16.43         14.93         2.92 o                         
   0  12   1         22.58         22.93         3.28 o                         
   1  12   1         36.66         21.82         3.27 o                         
   2  12   1         22.14          6.50         7.28 o                         
  -1  13   1        132.82        134.54         9.74 o                         
   0  13   1          0.16          0.07         2.56 o                         
   1  13   1         43.10         41.39         5.84 o                         
   0 -12   2         38.18         38.20        10.17 o                         
   1 -12   2          0.10          0.58         2.58 o                         
  -2 -11   2          1.29         -0.40         1.77 o                         
  -1 -11   2         47.78         61.32         4.02 o                         
   0 -11   2         99.59        107.40         5.77 o                         
   1 -11   2          3.05          1.09         1.93 o                         
   2 -11   2          6.27          6.53         2.66 o                         
  -2 -10   2         73.53         84.89         5.17 o                         
  -1 -10   2        296.60        341.15        23.26 o                         
   0 -10   2         26.92         31.46         2.75 o                         
   1 -10   2         16.83         16.01         2.40 o                         
   2 -10   2         43.48         46.17         2.91 o                         
  -3  -9   2          0.39         -0.30         2.69 o                         
  -2  -9   2          3.76          1.09         2.48 o                         
  -1  -9   2         36.31         30.18         4.30 o                         
   0  -9   2        367.23        371.94        11.19 o                         
   1  -9   2        276.70        303.13         9.95 o                         
   2  -9   2         48.37         50.57         3.28 o                         
   3  -9   2          1.86          3.09         1.94 o                         
  -2  -8   2          4.94          2.99         2.34 o                         
  -1  -8   2          6.19          8.01         1.76 o                         
   0  -8   2        272.68        288.44        12.79 o                         
   1  -8   2        634.72        687.00        20.03 o                         
   2  -8   2          4.10          3.42         1.54 o                         
   3  -8   2         11.93         12.94         2.58 o                         
  -2  -7   2        136.48        127.56         9.84 o                         
  -1  -7   2         76.02         94.87         4.41 o                         
   0  -7   2         22.54         25.95         2.90 o                         
   1  -7   2         47.16         44.91         2.10 o                         
   2  -7   2        134.85        120.36         5.60 o                         
   3  -7   2          0.46          0.76         2.63 o                         
  -3  -6   2         94.43         85.61         7.49 o                         
  -2  -6   2        144.52        159.20        22.04 o                         
  -1  -6   2         90.94        103.68         3.10 o                         
   0  -6   2        233.28        259.64        10.94 o                         
   1  -6   2          0.61          1.34         1.04 o                         
   2  -6   2        655.89        638.51        16.39 o                         
   3  -6   2         26.22         27.73         1.88 o                         
  -3  -5   2         38.21         41.55         3.10 o                         
  -2  -5   2          1.17          2.48         1.26 o                         
  -1  -5   2        201.87        215.98         7.24 o                         
   0  -5   2       1301.00       1406.71        44.31 o                         
   1  -5   2         24.89         26.24         1.37 o                         
   2  -5   2          1.74          2.45         0.74 o                         
   3  -5   2         42.30         37.90         1.81 o                         
   4  -5   2          4.32          4.75         2.58 o                         
  -4  -4   2        168.82        133.62         9.84 o                         
  -3  -4   2          0.37          1.42         1.46 o                         
  -2  -4   2          0.01         -0.15         0.86 o                         
  -1  -4   2         52.77         70.38         2.78 o                         
   0  -4   2         11.91          6.95         2.23 o                         
   1  -4   2       2096.67       2100.08        50.83 o                         
   2  -4   2         66.01         69.04         3.05 o                         
   3  -4   2         12.83         13.94         1.35 o                         
   4  -4   2        396.48        386.96        17.87 o                         
  -4  -3   2        194.52        164.58        35.57 o                         
  -3  -3   2         63.65         59.43         5.15 o                         
  -2  -3   2       1117.13       1217.87        33.26 o                         
  -1  -3   2        244.51        256.67        14.24 o                         
   0  -3   2        603.44        642.24        18.00 o                         
   1  -3   2         62.87         65.10         3.30 o                         
   2  -3   2          5.71          5.43         0.84 o                         
   3  -3   2        394.28        428.72        23.75 o                         
   4  -3   2         53.39         49.79         3.29 o                         
  -4  -2   2         11.64          8.34         1.70 o                         
  -3  -2   2        617.08        679.05        21.89 o                         
  -2  -2   2         67.63         64.71         3.16 o                         
  -1  -2   2         63.94         49.21         2.89 o                         
   0  -2   2         68.29         52.78         2.75 o                         
   1  -2   2        194.35        214.22        42.89 o                         
   2  -2   2         33.28         36.49         1.40 o                         
   3  -2   2        441.50        471.84        15.86 o                         
   4  -2   2          7.67          6.86         1.43 o                         
  -4  -1   2         54.74         52.40         2.68 o                         
  -3  -1   2         18.72         17.00         1.05 o                         
  -2  -1   2       1663.15       1634.21        54.74 o                         
  -1  -1   2       1151.76       1072.07        27.58 o                         
   0  -1   2          3.61          3.22         0.74 o                         
   1  -1   2        371.77        334.61        10.87 o                         
   2  -1   2        269.78        228.76         8.20 o                         
   3  -1   2        661.99        686.41        20.00 o                         
   4  -1   2         56.09         61.46         2.67 o                         
  -4   0   2         77.54         74.88         4.43 o                         
  -3   0   2          3.39          2.19         0.91 o                         
  -2   0   2        482.36        502.87        17.22 o                         
  -1   0   2        811.89        796.86        46.01 o                         
   0   0   2         38.94         45.12         1.68 o                         
   1   0   2        738.97        670.81        30.25 o                         
   2   0   2         22.25         22.48         1.30 o                         
   3   0   2         41.45         39.57         2.54 o                         
   4   0   2        151.97        144.28         6.00 o                         
  -4   1   2         15.12         16.26         1.36 o                         
  -3   1   2        331.36        344.04        17.25 o                         
  -2   1   2        219.41        210.07         6.53 o                         
  -1   1   2       2519.51       2334.04        75.26 o                         
   0   1   2          5.16          2.44         1.11 o                         
   1   1   2       3019.91       2399.13       108.00 o                         
   2   1   2         84.53         87.11         2.92 o                         
   3   1   2         37.83         38.87         1.81 o                         
   4   1   2         55.85         56.78         2.78 o                         
  -4   2   2         45.96         43.95         2.12 o                         
  -3   2   2        361.27        384.39        15.47 o                         
  -2   2   2         90.80        108.14         2.99 o                         
  -1   2   2       1520.55       1484.46        53.76 o                         
   0   2   2       1255.22       1091.79        34.40 o                         
   1   2   2       1037.67       1004.13        52.20 o                         
   2   2   2         16.67         15.50         1.10 o                         
   3   2   2        366.72        385.64        18.03 o                         
   4   2   2         31.84         28.79         1.66 o                         
  -4   3   2        119.66        120.34         4.37 o                         
  -3   3   2        891.23        947.26        25.57 o                         
  -2   3   2        218.27        199.25         5.17 o                         
  -1   3   2        155.44        137.51         4.56 o                         
   0   3   2          0.26          0.42         0.57 o                         
   1   3   2         64.39         51.05         2.94 o                         
   2   3   2       2944.12       2665.73       138.99 o                         
   3   3   2         75.65         77.84         4.33 o                         
   4   3   2          0.24          0.09         1.15 o                         
  -4   4   2         66.61         70.94         4.03 o                         
  -3   4   2         56.15         56.30         2.13 o                         
  -2   4   2         10.74         12.92         0.81 o                         
  -1   4   2       1685.23       1755.20        45.56 o                         
   0   4   2       2033.91       1874.04        67.67 o                         
   1   4   2         21.68         28.87         2.95 o                         
   2   4   2        326.71        288.12        15.81 o                         
   3   4   2        173.17        195.29         9.83 o                         
   4   4   2         81.45         66.34         5.88 o                         
  -4   5   2          0.44          1.01         1.03 o                         
  -3   5   2         84.83         78.52         3.46 o                         
  -2   5   2         54.85         56.95         1.92 o                         
  -1   5   2         98.04         82.03         2.07 o                         
   0   5   2       1610.91       1647.84        74.35 o                         
   1   5   2        315.47        282.23        11.93 o                         
   2   5   2         13.17         17.27         2.29 o                         
   3   5   2        105.91        120.44        19.41 o                         
   4   5   2        284.95        273.25        18.47 o                         
  -4   6   2         16.34         18.72         2.39 o                         
  -3   6   2          0.38         -0.68         1.22 o                         
  -2   6   2        279.16        275.26         9.02 o                         
  -1   6   2          0.31          1.26         0.63 o                         
   0   6   2        159.10        194.12         6.51 o                         
   1   6   2         92.89         72.09        13.29 o                         
   2   6   2         65.09         73.43         3.56 o                         
   3   6   2          3.05          3.56         2.79 o                         
   4   6   2         81.53         32.55         3.17 o                         
  -4   7   2        150.98        149.66        41.45 o                         
  -3   7   2         36.88         44.38         4.21 o                         
  -2   7   2         22.63         23.47         1.52 o                         
  -1   7   2         13.53         11.48         0.97 o                         
   0   7   2         42.41         40.88         1.96 o                         
   1   7   2        564.23        575.76        28.02 o                         
   2   7   2          4.81          1.23         3.13 o                         
   3   7   2         64.56         77.04        14.08 o                         
  -3   8   2        146.97        167.39         8.82 o                         
  -2   8   2         17.55         18.00         1.94 o                         
  -1   8   2          4.34          6.00         1.13 o                         
   0   8   2          2.35          5.29         1.35 o                         
   1   8   2         19.97         17.40         2.50 o                         
   2   8   2          0.57          3.53         2.34 o                         
   3   8   2          0.65          0.95         2.45 o                         
  -3   9   2          0.07         -0.20         2.06 o                         
  -2   9   2         15.78         15.19         1.82 o                         
  -1   9   2        448.73        429.33        20.19 o                         
   0   9   2         45.59         44.23         2.65 o                         
   1   9   2         12.57         13.60         3.12 o                         
   2   9   2         55.00         53.59         4.44 o                         
   3   9   2          3.74          0.76         2.14 o                         
  -3  10   2         99.15        141.05        10.33 o                         
  -2  10   2          4.54          3.83         2.49 o                         
  -1  10   2        192.71        175.85         9.70 o                         
   0  10   2         75.75         84.95         4.37 o                         
   1  10   2        203.35        188.07        20.45 o                         
   2  10   2          0.17         -0.49         1.75 o                         
   3  10   2          0.25          0.38         1.83 o                         
  -3  11   2          0.00         -0.42         2.34 o                         
  -2  11   2         31.32         24.33         2.58 o                         
  -1  11   2         40.39         40.34         4.16 o                         
   0  11   2        247.00        255.24        13.92 o                         
   1  11   2         17.42         23.89         3.16 o                         
   2  11   2         33.79         28.44         3.43 o                         
  -2  12   2        109.66        142.18        10.61 o                         
  -1  12   2         24.04         16.54         3.26 o                         
   0  12   2         13.89         19.89         2.54 o                         
   1  12   2        107.40        131.10         7.91 o                         
   2  12   2         24.74          9.40         7.82 o                         
  -1  13   2         59.17         38.67        18.26 o                         
   0  13   2         59.69         53.67         4.12 o                         
   1  13   2          7.22          3.82         4.90 o                         
   0  14   2          1.79          0.19         2.32 o                         
   0 -12   3         35.29         48.91         4.30 o                         
   1 -12   3          2.74          2.16         2.19 o                         
  -1 -11   3          4.16          3.94         2.71 o                         
   0 -11   3         42.47         43.63        10.43 o                         
   1 -11   3        108.87         81.79         5.51 o                         
   2 -11   3         47.11         38.43         3.82 o                         
  -2 -10   3         66.34         77.53         5.83 o                         
  -1 -10   3        163.43        175.57         8.94 o                         
   0 -10   3         27.21         27.42         2.94 o                         
   1 -10   3         20.13         20.71         3.02 o                         
   2 -10   3          6.40          4.39         1.88 o                         
  -2  -9   3        176.76        200.99        15.66 o                         
  -1  -9   3        166.26        163.41        12.23 o                         
   0  -9   3         10.52         10.71         1.61 o                         
   1  -9   3         28.78         29.90         2.03 o                         
   2  -9   3         12.31         13.14         1.90 o                         
   3  -9   3          3.19          0.91         1.79 o                         
  -2  -8   3         39.05         15.76         4.32 o                         
  -1  -8   3        197.68        179.80         7.74 o                         
   0  -8   3         15.12         14.45         1.61 o                         
   1  -8   3        365.22        383.23        11.94 o                         
   2  -8   3          5.56          5.01         1.48 o                         
   3  -8   3          5.18          3.76         2.22 o                         
  -2  -7   3         61.61         69.04        23.62 o                         
  -1  -7   3        208.00        195.35         7.64 o                         
   0  -7   3        162.11        184.02         5.83 o                         
   1  -7   3        122.60        125.98         4.86 o                         
   2  -7   3         67.49         69.41         3.52 o                         
   3  -7   3          5.36          3.88         1.60 o                         
  -3  -6   3         34.65         27.25         4.19 o                         
  -2  -6   3         53.38         50.10         5.70 o                         
  -1  -6   3        367.87        415.54        12.67 o                         
   0  -6   3        156.87        169.42         5.49 o                         
   1  -6   3         43.20         45.24         1.89 o                         
   2  -6   3         13.76         12.31         1.41 o                         
   3  -6   3          8.27          8.91         1.38 o                         
  -3  -5   3        287.37        302.05        16.70 o                         
  -2  -5   3         31.42         35.27         3.56 o                         
  -1  -5   3          3.20          7.57         1.20 o                         
   0  -5   3        578.62        629.80        17.83 o                         
   1  -5   3          1.23          3.28         0.82 o                         
   2  -5   3         11.36         10.09         0.92 o                         
   3  -5   3          3.08          3.11         1.18 o                         
   4  -5   3          4.15          4.64         1.70 o                         
  -3  -4   3        263.36        261.63         9.09 o                         
  -2  -4   3        195.61        220.04         8.66 o                         
  -1  -4   3          5.31          6.08         0.67 o                         
   0  -4   3         40.44         45.89         1.62 o                         
   1  -4   3          7.16          9.96         0.61 o                         
   2  -4   3         27.12         26.96         1.22 o                         
   3  -4   3         16.74         21.09         1.96 o                         
   4  -4   3        359.46        375.04        32.58 o                         
  -4  -3   3          0.98          0.51         2.78 o                         
  -3  -3   3        152.01        150.67         5.52 o                         
  -2  -3   3         97.34        121.55         4.21 o                         
  -1  -3   3         48.44         41.18         1.91 o                         
   0  -3   3        840.55        880.04        47.56 o                         
   1  -3   3       1079.49       1078.35        42.22 o                         
   2  -3   3        719.83        710.80        20.43 o                         
   3  -3   3         45.98         45.99         2.03 o                         
   4  -3   3         10.52          9.80         1.26 o                         
  -4  -2   3          9.99         11.47         1.68 o                         
  -3  -2   3        524.30        524.51        16.99 o                         
  -2  -2   3        244.97        258.62        10.32 o                         
  -1  -2   3        338.82        311.62        16.57 o                         
   0  -2   3         29.48         32.37         2.72 o                         
   1  -2   3        187.51        178.84         9.82 o                         
   2  -2   3         14.48         17.93         1.05 o                         
   3  -2   3        111.34        113.57         3.37 o                         
   4  -2   3          0.44          1.54         1.32 o                         
  -4  -1   3         95.50         97.74         5.61 o                         
  -3  -1   3          0.33          0.96         0.94 o                         
  -2  -1   3        549.44        550.86        17.45 o                         
  -1  -1   3        128.15        125.48         5.41 o                         
   0  -1   3        322.83        319.94        15.16 o                         
   1  -1   3       1022.48        989.02        37.84 o                         
   2  -1   3        109.50        108.23         3.94 o                         
   3  -1   3         79.64         83.07         2.83 o                         
   4  -1   3         15.48         14.16         1.62 o                         
  -4   0   3          7.16          7.56         1.40 o                         
  -3   0   3         30.55         29.99         1.52 o                         
  -2   0   3        200.33        193.79         4.97 o                         
  -1   0   3          0.00          0.09         0.59 o                         
   0   0   3         21.15         21.79         1.92 o                         
   1   0   3        173.38        154.81         4.40 o                         
   2   0   3          0.72          0.02         0.97 o                         
   3   0   3         15.12         15.17         1.39 o                         
   4   0   3          6.13          7.62         1.50 o                         
  -4   1   3         30.01         32.16         2.17 o                         
  -3   1   3         79.41         86.44         2.74 o                         
  -2   1   3          1.25          2.37         0.62 o                         
  -1   1   3         28.09         23.25         1.09 o                         
   0   1   3        545.35        505.99        25.65 o                         
   1   1   3       1911.12       1623.40        41.60 o                         
   2   1   3          0.22          0.32         0.74 o                         
   3   1   3         30.89         33.51         1.97 o                         
   4   1   3         81.77         93.90         4.22 o                         
  -4   2   3        130.06        137.29         5.52 o                         
  -3   2   3        158.16        152.89         4.46 o                         
  -2   2   3         22.54         27.85         0.96 o                         
  -1   2   3         86.83         70.15         2.13 o                         
   0   2   3         93.34         86.22         4.69 o                         
   1   2   3          1.20          1.48         0.75 o                         
   2   2   3         12.99         16.36         1.10 o                         
   3   2   3         43.22         43.35         2.74 o                         
   4   2   3         21.13         23.53         2.48 o                         
  -4   3   3         13.96         14.68         1.26 o                         
  -3   3   3         13.74         11.73         1.11 o                         
  -2   3   3        723.06        742.46        15.57 o                         
  -1   3   3       2779.61       2816.49        90.00 o                         
   0   3   3         13.42         13.44         1.58 o                         
   1   3   3        305.74        261.75        13.84 o                         
   2   3   3        286.83        313.48        14.16 o                         
   3   3   3         46.03         53.69         2.82 o                         
   4   3   3        127.15        124.69        10.31 o                         
  -4   4   3        100.43         96.29         4.46 o                         
  -3   4   3        191.84        194.32         6.05 o                         
  -2   4   3         21.00         25.18         1.06 o                         
  -1   4   3          1.58          1.02         0.69 o                         
   0   4   3        227.64        201.16         7.34 o                         
   1   4   3        175.54        152.75         7.51 o                         
   2   4   3        166.31        164.34         7.70 o                         
   3   4   3        121.15        125.98         6.38 o                         
   4   4   3         51.81         47.30         7.61 o                         
  -4   5   3         64.13         63.72         2.73 o                         
  -3   5   3          9.24         10.50         1.16 o                         
  -2   5   3         35.19         43.14         1.56 o                         
  -1   5   3        131.24        145.31         8.58 o                         
   0   5   3       3696.57       2945.99        94.97 o                         
   1   5   3         43.00         44.26         2.86 o                         
   2   5   3        171.64        179.02        10.61 o                         
   3   5   3        115.66        157.10        11.58 o                         
   4   5   3          0.00         -0.36         2.27 o                         
  -4   6   3         67.42         59.14        13.04 o                         
  -3   6   3          3.92          4.04         1.23 o                         
  -2   6   3          0.07          0.03         0.76 o                         
  -1   6   3          1.39          1.27         0.74 o                         
   0   6   3         55.61         48.32         1.65 o                         
   1   6   3         25.58         17.30         2.67 o                         
   2   6   3        168.25        160.69        10.11 o                         
   3   6   3        170.19        236.98        16.44 o                         
   4   6   3         19.32         17.22         2.47 o                         
  -4   7   3         65.26         63.91        13.54 o                         
  -3   7   3         59.72         69.05         3.16 o                         
  -2   7   3        421.99        379.05        14.78 o                         
  -1   7   3         44.32         34.42         1.70 o                         
   0   7   3          7.32          8.56         1.12 o                         
   1   7   3         27.17         32.36         5.22 o                         
   2   7   3        148.77        155.00         7.35 o                         
   3   7   3        180.14        188.46        25.40 o                         
  -3   8   3         41.49         56.00         3.33 o                         
  -2   8   3          7.63          6.83         1.47 o                         
  -1   8   3         74.42         70.60         2.85 o                         
   0   8   3        126.66        130.59         3.86 o                         
   1   8   3         21.24         21.23         2.64 o                         
   2   8   3         33.58         28.66         3.12 o                         
   3   8   3        156.88        150.59        20.63 o                         
  -3   9   3          7.59         10.13         2.36 o                         
  -2   9   3          6.17          2.78         2.01 o                         
  -1   9   3        135.12        115.05         8.86 o                         
   0   9   3         15.69         18.22         1.97 o                         
   1   9   3         72.25         77.19         6.38 o                         
   2   9   3         25.38         27.35         2.55 o                         
  -3  10   3         58.16         85.89         6.91 o                         
  -2  10   3          0.18         -0.77         1.86 o                         
  -1  10   3          3.86          2.97         2.07 o                         
   0  10   3         13.57         12.39         2.73 o                         
   1  10   3         23.89         18.78         2.53 o                         
   2  10   3         39.17         31.69         2.89 o                         
   3  10   3         46.79         21.16         2.46 o                         
  -3  11   3        235.04        325.81        21.34 o                         
  -2  11   3         34.27         36.26         5.34 o                         
  -1  11   3          0.05         -2.51         2.98 o                         
   0  11   3         54.41         51.10         5.34 o                         
   1  11   3          0.03         -0.29         2.42 o                         
   2  11   3        138.39        144.27        24.79 o                         
  -2  12   3         56.15         65.46         5.95 o                         
  -1  12   3         22.81         23.17         2.62 o                         
   0  12   3          2.99          2.08         1.86 o                         
   1  12   3        334.54        368.22        15.05 o                         
   2  12   3        114.94         79.04         8.90 o                         
  -1  13   3         26.58         24.20         5.41 o                         
   0  13   3         45.41         42.57         3.34 o                         
   1  13   3         24.22         18.29         6.00 o                         
  -1  14   3         21.55         20.87         2.56 o                         
  -1 -11   4        132.15        148.61        10.23 o                         
   0 -11   4         54.47         53.02        18.75 o                         
   1 -11   4          2.37          2.42         1.74 o                         
  -2 -10   4          5.58          2.00         1.87 o                         
  -1 -10   4         12.67         15.83         3.54 o                         
   0 -10   4         37.20         35.57         3.78 o                         
   1 -10   4         96.43         96.75        15.46 o                         
   2 -10   4        148.67        133.61         9.70 o                         
  -1  -9   4        248.13        235.65        15.38 o                         
   0  -9   4        244.42        253.16         7.40 o                         
   1  -9   4        291.18        346.41        16.58 o                         
   2  -9   4          7.77          6.83         1.67 o                         
   3  -9   4          6.80          7.64         2.10 o                         
  -2  -8   4          2.07         -0.20         3.33 o                         
  -1  -8   4          0.05         -1.77         1.90 o                         
   0  -8   4        404.46        439.92        16.78 o                         
   1  -8   4        428.80        416.45        19.64 o                         
   2  -8   4         60.03         62.63         4.68 o                         
   3  -8   4        138.56        143.26         7.16 o                         
  -2  -7   4         24.44         23.18         2.32 o                         
  -1  -7   4        505.34        517.38        29.96 o                         
   0  -7   4        426.66        474.54        13.28 o                         
   1  -7   4         15.54         18.77         1.65 o                         
   2  -7   4        159.11        156.14         6.77 o                         
   3  -7   4         41.96         40.61         2.76 o                         
  -3  -6   4          1.75          1.84         3.00 o                         
  -2  -6   4         12.43         12.52         1.71 o                         
  -1  -6   4        329.85        365.59        11.18 o                         
   0  -6   4         99.45         99.70         3.74 o                         
   1  -6   4         64.72         71.76         2.66 o                         
   2  -6   4          0.03         -0.12         1.38 o                         
   3  -6   4         62.05         63.48         2.67 o                         
  -3  -5   4         31.98         39.93         2.99 o                         
  -2  -5   4        415.24        453.54        21.09 o                         
  -1  -5   4        540.52        573.08        14.80 o                         
   0  -5   4        310.95        345.05        10.67 o                         
   1  -5   4          2.99          3.04         0.90 o                         
   2  -5   4         35.32         34.16         1.65 o                         
   3  -5   4         93.83         92.12         5.54 o                         
   4  -5   4         51.57         48.76         6.53 o                         
  -3  -4   4         36.37         39.07         2.69 o                         
  -2  -4   4         72.37         83.46         2.85 o                         
  -1  -4   4          9.28         10.58         0.82 o                         
   0  -4   4       1216.08       1431.00        39.60 o                         
   1  -4   4        125.82        124.84         3.15 o                         
   2  -4   4         19.53         19.71         1.19 o                         
   3  -4   4        311.97        320.93        11.40 o                         
   4  -4   4         88.44         84.19         4.83 o                         
  -3  -3   4          0.82          0.73         1.01 o                         
  -2  -3   4         33.85         40.39         1.77 o                         
  -1  -3   4         58.23         64.01         1.90 o                         
   0  -3   4       1405.42       1511.92        48.32 o                         
   1  -3   4         34.54         31.69         1.41 o                         
   2  -3   4        209.77        211.91         6.48 o                         
   3  -3   4          2.47          3.25         1.04 o                         
   4  -3   4          1.29          1.81         1.15 o                         
  -4  -2   4         40.13         38.25         3.13 o                         
  -3  -2   4          0.38          0.92         1.24 o                         
  -2  -2   4        155.95        177.89         5.84 o                         
  -1  -2   4         88.03        106.89         3.79 o                         
   0  -2   4          1.35          0.03         1.24 o                         
   1  -2   4         71.43         76.61         3.22 o                         
   2  -2   4       1607.12       1569.76        52.94 o                         
   3  -2   4          0.53          0.75         1.14 o                         
   4  -2   4          9.71          8.02         1.08 o                         
  -4  -1   4         56.02         48.38         4.73 o                         
  -3  -1   4        218.15        228.40         5.96 o                         
  -2  -1   4        334.65        324.36         8.79 o                         
  -1  -1   4        134.08        149.26         6.11 o                         
   0  -1   4        263.33        255.69        11.19 o                         
   1  -1   4          0.89          3.60         0.92 o                         
   2  -1   4         66.40         57.02         2.13 o                         
   3  -1   4        260.85        253.69        11.62 o                         
   4  -1   4         65.35         60.97         2.66 o                         
  -4   0   4         39.20         35.52         4.71 o                         
  -3   0   4        155.24        167.65         5.26 o                         
  -2   0   4          9.72         10.45         0.91 o                         
  -1   0   4        108.39        115.51         5.22 o                         
   0   0   4        697.67        610.71        16.51 o                         
   1   0   4        636.29        540.73        15.89 o                         
   2   0   4          0.42          0.16         1.08 o                         
   3   0   4        330.33        338.46        10.19 o                         
   4   0   4         22.12         20.04         1.82 o                         
  -4   1   4         81.46         79.80         3.32 o                         
  -3   1   4          0.98          0.10         0.86 o                         
  -2   1   4        137.64        137.85         3.41 o                         
  -1   1   4        318.31        306.09         9.98 o                         
   0   1   4          2.63          2.73         0.91 o                         
   1   1   4        978.39        869.60        22.59 o                         
   2   1   4        149.24        142.37         4.47 o                         
   3   1   4          1.77          2.12         1.21 o                         
   4   1   4         16.84         15.36         1.65 o                         
  -4   2   4         71.34         75.33         2.81 o                         
  -3   2   4         97.77         95.81         4.21 o                         
  -2   2   4         45.24         43.42         1.80 o                         
  -1   2   4        922.23        905.78        34.06 o                         
   0   2   4        299.46        268.56         8.11 o                         
   1   2   4        199.86        177.35         6.00 o                         
   2   2   4          7.45          5.28         0.88 o                         
   3   2   4         15.95         22.42         4.11 o                         
   4   2   4        156.46        160.59         7.86 o                         
  -4   3   4         96.39         93.85         3.43 o                         
  -3   3   4         63.25         70.70         2.40 o                         
  -2   3   4          1.67          2.55         0.66 o                         
  -1   3   4        120.07         87.45         2.80 o                         
   0   3   4         47.75         45.84         3.85 o                         
   1   3   4        698.30        562.91        16.27 o                         
   2   3   4        607.87        568.68        16.41 o                         
   3   3   4         19.14         21.63         2.26 o                         
   4   3   4          5.26          6.27         1.39 o                         
  -4   4   4         34.62         33.38         1.79 o                         
  -3   4   4         14.75         16.98         1.36 o                         
  -2   4   4        555.40        584.21        13.33 o                         
  -1   4   4         98.27         95.24         5.56 o                         
   0   4   4         47.59         35.84         1.46 o                         
   1   4   4         68.35         56.39         4.19 o                         
   2   4   4        335.09        343.94        20.52 o                         
   3   4   4        100.54        111.53         5.84 o                         
   4   4   4          2.33          2.74         2.52 o                         
  -4   5   4         18.85         20.17         1.88 o                         
  -3   5   4         29.17         28.95         1.99 o                         
  -2   5   4        126.27        127.22         3.28 o                         
  -1   5   4          8.28          5.98         0.76 o                         
   0   5   4       1550.42       1489.59        52.55 o                         
   1   5   4          6.03          4.45         1.08 o                         
   2   5   4          1.51          0.82         1.34 o                         
   3   5   4        170.21        191.62        13.58 o                         
   4   5   4        102.03        108.78         8.13 o                         
  -3   6   4          1.32          2.70         1.27 o                         
  -2   6   4         62.98         54.85         2.12 o                         
  -1   6   4        243.09        262.22        17.86 o                         
   0   6   4        165.73        169.05         7.05 o                         
   1   6   4         18.01         11.58         1.20 o                         
   2   6   4         81.56         77.93         6.47 o                         
   3   6   4         97.46        131.64         9.89 o                         
   4   6   4         45.00         46.55         4.00 o                         
  -3   7   4         45.51         48.66         4.80 o                         
  -2   7   4          1.33          2.45         1.17 o                         
  -1   7   4          6.32          6.32         1.18 o                         
   0   7   4          2.17          1.65         0.87 o                         
   1   7   4        486.58        461.29        17.50 o                         
   2   7   4          1.59          3.75         3.43 o                         
   3   7   4         81.86         99.34         7.35 o                         
  -3   8   4         11.70         12.52         3.38 o                         
  -2   8   4          5.04          8.60         2.36 o                         
  -1   8   4          5.35          4.68         1.32 o                         
   0   8   4          0.83          2.05         1.53 o                         
   1   8   4        264.60        291.04        14.17 o                         
   2   8   4         43.69         48.33         4.80 o                         
   3   8   4        107.88        119.16        21.40 o                         
  -3   9   4          0.32          1.03         3.29 o                         
  -2   9   4          2.71          3.10         2.27 o                         
  -1   9   4        204.11        171.13        10.66 o                         
   0   9   4         19.71         17.03         3.02 o                         
   1   9   4        287.56        287.62        13.88 o                         
   2   9   4        271.25        259.12        12.70 o                         
   3   9   4        175.90        160.95        46.11 o                         
  -3  10   4         14.54         15.46         2.88 o                         
  -2  10   4          0.40          0.37         1.89 o                         
  -1  10   4         10.33          9.87         2.14 o                         
   0  10   4          1.79          2.99         1.81 o                         
   1  10   4        177.48        191.83         7.97 o                         
   2  10   4          9.63          4.78         1.77 o                         
  -3  11   4          0.01          1.33         1.60 o                         
  -2  11   4         12.16         11.53         2.21 o                         
  -1  11   4          2.11          2.83         3.06 o                         
   0  11   4        137.12         96.52         6.37 o                         
   1  11   4         30.12         28.57         5.55 o                         
   2  11   4         24.70         16.14         4.49 o                         
  -2  12   4         31.06         46.93         3.29 o                         
  -1  12   4         11.49          8.47         2.43 o                         
   0  12   4         29.36         20.52         2.69 o                         
   1  12   4         37.91         39.95         3.44 o                         
   2  12   4         53.44         44.75         7.58 o                         
  -1  13   4         49.11         48.44         7.62 o                         
   0  13   4          2.79          1.63         1.70 o                         
   1  13   4        221.96        150.15        52.52 o                         
  -1  14   4         23.57         31.47         2.86 o                         
   0 -11   5          1.28          1.18         2.18 o                         
   1 -11   5         67.11         54.66         5.10 o                         
  -1 -10   5         23.30         18.51        10.25 o                         
   0 -10   5          3.10          6.97         2.02 o                         
   1 -10   5         46.80         53.30         4.99 o                         
   2 -10   5        259.37        246.95        16.55 o                         
  -2  -9   5          2.67         -0.35         2.24 o                         
  -1  -9   5          1.11         -0.89         2.72 o                         
   0  -9   5        221.21        214.47        11.31 o                         
   1  -9   5        112.80        137.53         7.36 o                         
   2  -9   5        286.89        294.76        16.91 o                         
  -2  -8   5          7.60          3.37         3.34 o                         
  -1  -8   5        108.73        121.93         6.24 o                         
   0  -8   5          0.00          0.90         1.39 o                         
   1  -8   5          7.37          7.20         1.75 o                         
   2  -8   5         10.62          8.99         1.58 o                         
   3  -8   5        254.52        224.94        46.08 o                         
  -2  -7   5         18.95         14.80         4.15 o                         
  -1  -7   5         44.28         40.15         3.11 o                         
   0  -7   5        459.07        509.64        15.07 o                         
   1  -7   5         89.02        104.69         3.69 o                         
   2  -7   5        348.92        341.57        10.98 o                         
   3  -7   5        123.58        113.41         5.02 o                         
  -3  -6   5          2.31          0.94         2.69 o                         
  -2  -6   5         99.68         96.88         4.54 o                         
  -1  -6   5          0.35          0.46         1.56 o                         
   0  -6   5         17.82         21.41         1.65 o                         
   1  -6   5        234.10        261.36         7.54 o                         
   2  -6   5        305.42        327.66        11.13 o                         
   3  -6   5         63.81         56.99         2.93 o                         
  -3  -5   5         16.71         15.30         2.00 o                         
  -2  -5   5        132.57        143.88         7.34 o                         
  -1  -5   5         50.54         62.20         2.22 o                         
   0  -5   5        110.06        117.81         4.60 o                         
   1  -5   5         51.49         59.28         2.77 o                         
   2  -5   5        128.04        137.81         7.41 o                         
   3  -5   5        156.61        146.43         5.49 o                         
  -3  -4   5         30.14         28.93         2.62 o                         
  -2  -4   5         57.24         65.44         3.92 o                         
  -1  -4   5         36.96         41.22         1.70 o                         
   0  -4   5         21.43         21.66         1.32 o                         
   1  -4   5        298.92        284.42         8.83 o                         
   2  -4   5         24.99         21.49         1.35 o                         
   3  -4   5          0.78          1.17         0.94 o                         
   4  -4   5         13.97         10.54         1.43 o                         
  -3  -3   5         36.44         39.64         1.86 o                         
  -2  -3   5         58.36         60.70         2.51 o                         
  -1  -3   5        102.65        129.02         3.99 o                         
   0  -3   5         32.06         29.00         1.38 o                         
   1  -3   5       1311.60       1415.79        39.47 o                         
   2  -3   5        829.12        813.92        30.23 o                         
   3  -3   5         26.65         26.22         1.55 o                         
   4  -3   5          2.84          3.26         1.39 o                         
  -3  -2   5         89.56         85.40         3.38 o                         
  -2  -2   5         33.55         34.95         1.74 o                         
  -1  -2   5        536.05        625.63        18.48 o                         
   0  -2   5          0.30         -0.08         0.81 o                         
   1  -2   5        120.22        131.04         3.83 o                         
   2  -2   5          9.79          7.50         1.41 o                         
   3  -2   5         59.43         61.02         2.51 o                         
   4  -2   5         29.02         27.13         2.24 o                         
  -3  -1   5         17.79         21.22         1.45 o                         
  -2  -1   5        213.04        203.49         6.33 o                         
  -1  -1   5        561.32        646.72        30.91 o                         
   0  -1   5       2245.99       2309.32        94.34 o                         
   1  -1   5         11.76         16.39         1.13 o                         
   2  -1   5         27.49         26.06         1.65 o                         
   3  -1   5         38.23         38.92         2.06 o                         
   4  -1   5          8.99          9.86         1.29 o                         
  -4   0   5         16.84         16.16         2.11 o                         
  -3   0   5         22.03         24.22         1.59 o                         
  -2   0   5        448.02        464.95        19.98 o                         
  -1   0   5          1.28          2.18         0.97 o                         
   0   0   5        165.29        176.36         4.74 o                         
   1   0   5          0.37          0.06         0.75 o                         
   2   0   5         21.53         21.72         1.64 o                         
   3   0   5         11.09         12.86         1.61 o                         
   4   0   5         32.91         32.33         2.45 o                         
  -4   1   5         28.12         29.58         2.93 o                         
  -3   1   5         14.07         12.67         1.19 o                         
  -2   1   5         73.64         81.69         2.44 o                         
  -1   1   5        107.95        119.38         4.79 o                         
   0   1   5        666.16        656.24        20.82 o                         
   1   1   5       1038.29        958.03        22.85 o                         
   2   1   5          3.64          3.88         0.98 o                         
   3   1   5         18.81         20.54         1.60 o                         
   4   1   5         28.73         28.50         2.12 o                         
  -4   2   5          1.01          1.24         0.96 o                         
  -3   2   5        137.91        148.60         7.65 o                         
  -2   2   5        161.25        154.43         4.62 o                         
  -1   2   5        219.62        201.76        17.37 o                         
   0   2   5         10.12         11.05         0.97 o                         
   1   2   5        126.26        123.45         4.53 o                         
   2   2   5         37.31         32.84         1.75 o                         
   3   2   5         27.05         30.26         1.66 o                         
   4   2   5          2.18          2.92         1.27 o                         
  -4   3   5         11.14         12.24         1.15 o                         
  -3   3   5        209.59        222.70         8.81 o                         
  -2   3   5          1.88          2.99         0.78 o                         
  -1   3   5        776.91        743.33        19.65 o                         
   0   3   5        263.70        243.07        12.51 o                         
   1   3   5        494.72        462.93        15.24 o                         
   2   3   5         15.60         12.54         1.00 o                         
   3   3   5         59.28         71.94         3.53 o                         
   4   3   5          8.99          7.97         1.38 o                         
  -4   4   5          0.01         -0.71         1.79 o                         
  -3   4   5         19.53         21.86         1.94 o                         
  -2   4   5        153.77        169.98         4.87 o                         
  -1   4   5          0.64          0.85         0.63 o                         
   0   4   5          0.83          0.02         1.13 o                         
   1   4   5          0.99          0.86         0.87 o                         
   2   4   5        820.73        844.97        26.99 o                         
   3   4   5         23.61         25.48         2.04 o                         
   4   4   5          8.51          8.39         2.70 o                         
  -4   5   5          1.30          1.15         1.23 o                         
  -3   5   5          5.10          3.44         1.03 o                         
  -2   5   5          7.67          6.46         0.95 o                         
  -1   5   5        555.24        603.77        30.47 o                         
   0   5   5       1162.54       1074.62        30.01 o                         
   1   5   5        217.02        246.81         6.41 o                         
   2   5   5          6.39          5.68         1.06 o                         
   3   5   5        107.08        128.55         8.37 o                         
   4   5   5          2.64          7.29         2.29 o                         
  -4   6   5          0.23          0.44         1.66 o                         
  -3   6   5          0.24          0.98         1.26 o                         
  -2   6   5         17.36         18.06         1.20 o                         
  -1   6   5         13.71         13.13         0.94 o                         
   0   6   5         55.55         55.78         2.14 o                         
   1   6   5        660.85        585.75        15.82 o                         
   2   6   5         15.93         18.03         1.83 o                         
   3   6   5        294.81        328.32        22.24 o                         
   4   6   5          0.99         -0.71         1.75 o                         
  -4   7   5         35.84         34.08         8.97 o                         
  -3   7   5         48.43         40.63         2.79 o                         
  -2   7   5        444.95        461.96        14.25 o                         
  -1   7   5         10.97         12.81         1.63 o                         
   0   7   5         15.58         16.25         1.16 o                         
   1   7   5        139.08        156.09         4.69 o                         
   2   7   5        126.63        108.47         5.91 o                         
   3   7   5         29.53         32.43         2.76 o                         
  -3   8   5         56.80         78.11        17.58 o                         
  -2   8   5         69.72         63.02         4.13 o                         
  -1   8   5          7.71          6.88         1.73 o                         
   0   8   5         27.04         23.32         1.96 o                         
   1   8   5        220.11        222.74         7.75 o                         
   2   8   5        645.81        561.76        45.63 o                         
   3   8   5          0.46         -0.29         2.91 o                         
  -3   9   5         24.72         23.21         3.06 o                         
  -2   9   5         68.40         63.77         4.55 o                         
  -1   9   5         85.24         89.55         5.54 o                         
   0   9   5        194.58        209.28         8.16 o                         
   1   9   5         25.13         25.08         2.44 o                         
   2   9   5        164.34        173.67         7.53 o                         
   3   9   5          0.09          0.23         2.53 o                         
  -2  10   5         31.40         33.68         2.74 o                         
  -1  10   5         91.30         93.92        14.75 o                         
   0  10   5        439.28        535.25        22.83 o                         
   1  10   5        248.84        256.87        10.05 o                         
   2  10   5         35.13         27.73         3.59 o                         
   3  10   5         36.21         41.19         3.62 o                         
  -2  11   5        109.50        124.20         5.48 o                         
  -1  11   5         14.22         22.36         3.01 o                         
   0  11   5        357.45        365.94        13.80 o                         
   1  11   5          0.95          0.81         1.80 o                         
   2  11   5         17.46         11.91         3.36 o                         
  -2  12   5          2.38          3.49         1.66 o                         
  -1  12   5        202.48        202.86        10.29 o                         
   0  12   5         31.41         30.67         4.10 o                         
   1  12   5          7.58         10.06         2.73 o                         
  -1  13   5          5.83          4.54         2.35 o                         
   0  13   5         38.02         28.70         2.97 o                         
   1  13   5         43.31         29.38         6.53 o                         
   2  13   5          6.39          3.63         1.65 o                         
  -1  14   5        170.49        198.46        13.21 o                         
   0  14   5         70.86         26.10         3.12 o                         
   1  14   5          2.50          1.15         1.21 o                         
  -1 -10   6         10.86         11.76         2.26 o                         
   0 -10   6         68.07         86.69         6.93 o                         
   1 -10   6          1.04          1.09         1.48 o                         
  -2  -9   6         34.85         32.60         2.90 o                         
  -1  -9   6          0.00          0.31         1.43 o                         
   0  -9   6         11.36         10.11         1.68 o                         
   1  -9   6         11.24         11.65         1.51 o                         
   2  -9   6         52.42         48.19         4.35 o                         
  -1  -8   6         27.17         23.83         2.60 o                         
   0  -8   6        149.08        150.62         5.98 o                         
   1  -8   6        317.71        329.37        12.77 o                         
   2  -8   6        365.09        311.48        37.29 o                         
   3  -8   6         49.99         47.04         4.78 o                         
  -2  -7   6        104.57         71.28        22.15 o                         
  -1  -7   6         80.71         91.18         6.06 o                         
   0  -7   6          0.45          0.68         1.32 o                         
   1  -7   6        222.35        213.94         9.90 o                         
   2  -7   6         60.27         58.45         2.88 o                         
   3  -7   6        193.11        162.45         7.63 o                         
  -2  -6   6         10.83         10.76         1.85 o                         
  -1  -6   6         44.54         52.94         4.07 o                         
   0  -6   6        338.52        396.62        13.36 o                         
   1  -6   6       1112.25       1154.06        33.35 o                         
   2  -6   6         15.14         10.44         1.36 o                         
   3  -6   6         62.81         72.26         7.53 o                         
  -3  -5   6          0.50          1.62         2.76 o                         
  -2  -5   6        230.48        251.39         8.72 o                         
  -1  -5   6          0.95          1.02         1.22 o                         
   0  -5   6        113.07        120.62         4.68 o                         
   1  -5   6        556.97        601.44        21.36 o                         
   2  -5   6        161.91        163.05         6.18 o                         
   3  -5   6         94.04         95.88         5.41 o                         
  -3  -4   6          0.28          0.33         1.63 o                         
  -2  -4   6          9.32          8.09         1.75 o                         
  -1  -4   6        865.53        963.19        25.36 o                         
   0  -4   6         49.53         43.38         2.36 o                         
   1  -4   6        518.60        584.06        19.22 o                         
   2  -4   6        161.70        148.38         4.91 o                         
   3  -4   6         17.64         19.17         1.83 o                         
   4  -4   6          4.74          1.50         1.08 o                         
  -3  -3   6          0.15         -1.86         2.95 o                         
  -2  -3   6          0.48         -0.08         1.33 o                         
  -1  -3   6         35.20         31.10         1.77 o                         
   0  -3   6         14.46         12.98         1.03 o                         
   1  -3   6         70.10         73.24         2.66 o                         
   2  -3   6         22.36         22.89         1.46 o                         
   3  -3   6        192.25        192.62         7.31 o                         
   4  -3   6         46.19         36.79         4.34 o                         
  -3  -2   6        105.31        110.85         4.12 o                         
  -2  -2   6          3.91          3.55         0.95 o                         
  -1  -2   6         96.47        100.26         3.01 o                         
   0  -2   6       1839.29       1869.47        48.45 o                         
   1  -2   6        257.88        251.65         5.72 o                         
   2  -2   6         12.88         10.16         1.06 o                         
   3  -2   6          2.44          1.96         1.17 o                         
   4  -2   6         56.02         50.16         3.16 o                         
  -3  -1   6         16.85         18.63         1.37 o                         
  -2  -1   6        101.87        103.54         3.45 o                         
  -1  -1   6         29.17         33.41         1.29 o                         
   0  -1   6        539.32        508.58        17.66 o                         
   1  -1   6        623.15        608.17        23.04 o                         
   2  -1   6        322.81        347.52        14.24 o                         
   3  -1   6          1.94          2.14         1.11 o                         
   4  -1   6         37.31         37.79         2.14 o                         
  -3   0   6         73.96         73.94         3.51 o                         
  -2   0   6        691.79        743.78        21.22 o                         
  -1   0   6        113.28        133.20         8.20 o                         
   0   0   6         23.50         11.79         0.93 o                         
   1   0   6          3.00          2.62         0.65 o                         
   2   0   6         23.74         31.10         2.16 o                         
   3   0   6         23.63         23.73         1.46 o                         
   4   0   6         54.71         55.50         4.82 o                         
  -4   1   6         70.46         68.97         5.07 o                         
  -3   1   6          0.13          0.49         0.82 o                         
  -2   1   6        165.10        159.88         4.10 o                         
  -1   1   6         38.67         44.86         1.97 o                         
   0   1   6        644.24        677.31        19.13 o                         
   1   1   6         32.55         27.90         1.06 o                         
   2   1   6        448.74        469.83        13.78 o                         
   3   1   6          0.08          0.14         1.08 o                         
   4   1   6        119.49        109.85         5.70 o                         
  -4   2   6          2.93          2.25         1.33 o                         
  -3   2   6         59.91         59.87         2.27 o                         
  -2   2   6          1.24          0.77         0.87 o                         
  -1   2   6        728.01        811.52        27.78 o                         
   0   2   6         14.70         24.66         1.44 o                         
   1   2   6         10.64         11.56         0.84 o                         
   2   2   6         69.24         80.79         3.81 o                         
   3   2   6         12.52         13.40         1.27 o                         
   4   2   6          0.24          0.54         1.32 o                         
  -4   3   6         10.71          9.79         1.83 o                         
  -3   3   6         11.60         13.34         1.20 o                         
  -2   3   6         17.03         16.96         1.03 o                         
  -1   3   6         63.76         56.70         1.85 o                         
   0   3   6        818.97        846.51        26.60 o                         
   1   3   6        119.36        106.91         3.81 o                         
   2   3   6         39.35         33.26         1.50 o                         
   3   3   6         54.76         58.53         3.13 o                         
   4   3   6          0.01         -0.17         1.60 o                         
  -4   4   6         34.08         36.25         2.23 o                         
  -3   4   6         23.36         24.19         1.41 o                         
  -2   4   6         21.69         19.94         1.09 o                         
  -1   4   6        209.66        217.17         5.04 o                         
   0   4   6        459.19        515.52        16.56 o                         
   1   4   6         41.24         45.43         1.87 o                         
   2   4   6        262.81        318.99         9.48 o                         
   3   4   6         47.46         49.46         2.31 o                         
   4   4   6          2.12          3.01         2.19 o                         
  -4   5   6         14.87         15.25         1.83 o                         
  -3   5   6          0.59          0.81         0.95 o                         
  -2   5   6          0.09         -0.27         0.82 o                         
  -1   5   6        200.97        206.77         5.71 o                         
   0   5   6        114.21        122.95         4.27 o                         
   1   5   6        939.56        899.41        38.60 o                         
   2   5   6        145.61        149.72         8.11 o                         
   3   5   6          9.08          9.12         1.76 o                         
   4   5   6          1.47          2.60         1.96 o                         
  -4   6   6         18.80         19.75         6.89 o                         
  -3   6   6         35.33         43.35         5.33 o                         
  -2   6   6        303.15        304.49        10.04 o                         
  -1   6   6        565.62        547.59        17.82 o                         
   0   6   6        717.97        719.23        24.53 o                         
   1   6   6         39.36         33.29         1.73 o                         
   2   6   6          1.59          4.03         1.17 o                         
   3   6   6         25.29         34.74         3.69 o                         
   4   6   6          0.16          1.42         1.88 o                         
  -3   7   6         49.20         53.78        12.10 o                         
  -2   7   6         18.91         24.05         2.25 o                         
  -1   7   6        176.37        144.60         6.57 o                         
   0   7   6        140.94        124.02         4.63 o                         
   1   7   6          0.06          0.20         0.96 o                         
   2   7   6         17.84         13.50         2.93 o                         
   3   7   6         11.73         11.52         2.06 o                         
  -3   8   6          7.50         10.22         2.99 o                         
  -2   8   6        204.98        169.02         8.28 o                         
  -1   8   6         71.88         66.79         3.04 o                         
   0   8   6         23.28         17.86         1.34 o                         
   1   8   6        171.51        178.00         6.06 o                         
   2   8   6         12.16         12.49         2.96 o                         
   3   8   6          3.49          4.92         3.03 o                         
  -3   9   6         23.62         21.58         3.96 o                         
  -2   9   6          9.45          8.59         2.33 o                         
  -1   9   6         83.66         79.56         3.07 o                         
   0   9   6        163.65        165.78         5.98 o                         
   1   9   6          6.35          6.82         2.18 o                         
   2   9   6        148.62        141.41         7.48 o                         
   3   9   6         60.89         71.66         5.90 o                         
  -3  10   6         27.01         30.53         3.13 o                         
  -2  10   6          0.85          4.32         1.86 o                         
  -1  10   6        790.01        716.62        33.34 o                         
   0  10   6        314.55        340.97        18.87 o                         
   1  10   6         71.90         82.02         4.99 o                         
   2  10   6         43.65         43.92         7.26 o                         
   3  10   6         11.82         13.28         2.39 o                         
  -2  11   6         75.51         87.00         4.57 o                         
  -1  11   6          0.32         -0.78         1.87 o                         
   0  11   6         35.29         41.42         2.62 o                         
   1  11   6          0.69          1.21         1.73 o                         
   2  11   6         26.51         18.60         4.14 o                         
  -2  12   6        384.96        517.82        33.93 o                         
  -1  12   6        447.83        455.35        30.41 o                         
   0  12   6          8.28         11.03         1.76 o                         
   1  12   6         25.42         12.73         6.76 o                         
   2  12   6          3.89          4.16         2.19 o                         
  -2  13   6          1.96          2.24         1.94 o                         
  -1  13   6         34.28         30.40         5.07 o                         
   0  13   6         10.32          4.15         2.54 o                         
   1  13   6          0.45         -0.42         2.68 o                         
  -1  14   6          8.58         11.49         3.69 o                         
   0  14   6         13.33          6.09         2.06 o                         
   1  14   6          0.05         -0.19         0.95 o                         
  -1  -9   7        110.88        125.14        14.27 o                         
   0  -9   7         92.78        111.49        21.42 o                         
   1  -9   7         23.18         22.14         2.99 o                         
   2  -9   7         28.95         22.53         2.88 o                         
  -2  -8   7          6.53          3.41         3.13 o                         
  -1  -8   7         15.12         17.36         4.01 o                         
   0  -8   7          0.17          1.27         1.26 o                         
   1  -8   7          0.01         -0.34         1.21 o                         
   2  -8   7         35.50         35.87         3.58 o                         
  -2  -7   7         68.93         55.45         5.51 o                         
  -1  -7   7          7.33         10.01         2.01 o                         
   0  -7   7        146.65        138.96         5.60 o                         
   1  -7   7          7.68         11.81         1.44 o                         
   2  -7   7         29.08         25.13         2.07 o                         
  -2  -6   7         87.48         83.15         5.79 o                         
  -1  -6   7        229.65        241.63        12.04 o                         
   0  -6   7        494.10        547.85        20.80 o                         
   1  -6   7          0.94         -0.02         1.19 o                         
   2  -6   7        105.49        105.06         4.59 o                         
   3  -6   7          3.21          4.09         1.30 o                         
  -3  -5   7          6.68          7.79         2.57 o                         
  -2  -5   7          8.82         11.24         1.77 o                         
  -1  -5   7        502.41        571.37        21.35 o                         
   0  -5   7        139.46        146.58         5.21 o                         
   1  -5   7          0.13         -0.35         1.26 o                         
   2  -5   7        272.92        240.06         8.65 o                         
   3  -5   7        118.08        119.73        12.98 o                         
  -3  -4   7         83.63         92.35         7.38 o                         
  -2  -4   7         71.92         75.99         3.29 o                         
  -1  -4   7        611.30        676.22        19.52 o                         
   0  -4   7         57.67         63.87         3.17 o                         
   1  -4   7          0.18          0.15         1.01 o                         
   2  -4   7         41.21         44.25         2.37 o                         
   3  -4   7         18.96         16.80         1.92 o                         
  -3  -3   7         47.37         56.75         5.38 o                         
  -2  -3   7         64.93         69.03         4.02 o                         
  -1  -3   7         81.16         91.78         4.10 o                         
   0  -3   7         41.96         45.26         1.99 o                         
   1  -3   7         20.61         19.59         1.25 o                         
   2  -3   7         16.28         12.73         1.41 o                         
   3  -3   7         76.45         73.41         2.86 o                         
   4  -3   7        141.96         85.60         4.51 o                         
  -3  -2   7         94.84        108.51         9.11 o                         
  -2  -2   7         23.27         21.02         1.75 o                         
  -1  -2   7        281.27        308.06         9.71 o                         
   0  -2   7         24.24         21.41         1.11 o                         
   1  -2   7         49.99         48.53         1.99 o                         
   2  -2   7          0.08         -0.58         0.91 o                         
   3  -2   7         86.72         88.03         3.18 o                         
   4  -2   7         15.62         14.16         1.69 o                         
  -3  -1   7          5.38          8.08         1.28 o                         
  -2  -1   7          0.94          0.68         0.98 o                         
  -1  -1   7         20.88         27.21         1.24 o                         
   0  -1   7         18.70         23.07         1.15 o                         
   1  -1   7        474.73        504.94        17.77 o                         
   2  -1   7         18.38         17.98         1.63 o                         
   3  -1   7          0.95          1.73         1.25 o                         
   4  -1   7          0.01          0.95         1.47 o                         
  -3   0   7         50.62         50.04         3.13 o                         
  -2   0   7        150.77        151.50         4.59 o                         
  -1   0   7        744.24        717.73        20.35 o                         
   0   0   7          1.42          1.59         0.63 o                         
   1   0   7         35.91         32.37         1.14 o                         
   2   0   7          1.36          1.64         0.98 o                         
   3   0   7         35.32         32.47         1.69 o                         
   4   0   7         19.49         16.74         4.74 o                         
  -3   1   7          0.44         -0.09         0.81 o                         
  -2   1   7          1.52          2.03         0.73 o                         
  -1   1   7       1423.35       1461.78        66.36 o                         
   0   1   7          5.06          5.39         0.69 o                         
   1   1   7        115.12        131.13         5.17 o                         
   2   1   7         19.18         21.02         1.31 o                         
   3   1   7        112.02        110.49         3.95 o                         
   4   1   7         84.34         82.25         5.80 o                         
  -3   2   7         13.28         12.72         1.13 o                         
  -2   2   7          2.00          2.02         0.78 o                         
  -1   2   7          1.69          1.36         0.67 o                         
   0   2   7        139.99        132.84         5.55 o                         
   1   2   7          2.34          0.51         0.73 o                         
   2   2   7         37.38         34.02         1.74 o                         
   3   2   7         28.49         30.79         1.49 o                         
   4   2   7        205.69        190.20        12.85 o                         
  -3   3   7         20.93         25.82         1.25 o                         
  -2   3   7        123.90        126.13         4.92 o                         
  -1   3   7        150.28        185.72         8.17 o                         
   0   3   7       1429.73       1369.32        38.30 o                         
   1   3   7       1782.60       1899.30        52.80 o                         
   2   3   7        278.09        262.36         8.92 o                         
   3   3   7          2.38          3.89         1.23 o                         
   4   3   7         23.49         19.92         2.17 o                         
  -3   4   7         56.06         56.64         2.08 o                         
  -2   4   7        118.27        120.55         3.05 o                         
  -1   4   7        207.05        201.55         5.39 o                         
   0   4   7         10.66         11.47         0.90 o                         
   1   4   7        297.67        282.96         7.48 o                         
   2   4   7        240.15        244.90         7.42 o                         
   3   4   7         10.36         10.74         1.52 o                         
   4   4   7          0.24          0.07         2.11 o                         
  -3   5   7         26.93         25.83         1.37 o                         
  -2   5   7         22.47         21.19         1.06 o                         
  -1   5   7         29.30         38.05         1.55 o                         
   0   5   7        340.98        301.53        14.23 o                         
   1   5   7        782.65        825.65        21.55 o                         
   2   5   7        152.58        166.61         7.82 o                         
   3   5   7        105.53        108.94         4.21 o                         
   4   5   7          4.35          0.11         1.72 o                         
  -3   6   7          0.44         -0.16         1.35 o                         
  -2   6   7          0.98          0.94         1.04 o                         
  -1   6   7         27.63         25.49         1.62 o                         
   0   6   7         31.37         28.33         1.88 o                         
   1   6   7        293.69        288.39         8.45 o                         
   2   6   7         83.24         89.11         3.44 o                         
   3   6   7         67.57         71.99         3.60 o                         
  -3   7   7         44.89         53.45         5.01 o                         
  -2   7   7         29.93         37.87         2.64 o                         
  -1   7   7        848.11        871.49        37.82 o                         
   0   7   7         13.52         10.33         1.19 o                         
   1   7   7        512.12        496.13        14.20 o                         
   2   7   7        126.15        142.54         7.97 o                         
   3   7   7         58.66         59.63         3.04 o                         
  -3   8   7         90.79         99.32        31.45 o                         
  -2   8   7         34.26         38.93         3.01 o                         
  -1   8   7          8.64          9.64         1.58 o                         
   0   8   7          7.08          6.51         1.18 o                         
   1   8   7        626.33        622.46        17.98 o                         
   2   8   7         25.83         29.12         4.00 o                         
   3   8   7         31.01         33.98         4.22 o                         
  -3   9   7        412.08        430.00        66.22 o                         
  -2   9   7          7.23          4.46         1.25 o                         
  -1   9   7         19.99         26.03         5.25 o                         
   0   9   7        357.02        324.63        13.86 o                         
   1   9   7        504.56        529.06        19.59 o                         
   2   9   7         50.95         47.14         3.51 o                         
   3   9   7          0.78         -1.62         2.58 o                         
  -3  10   7          0.57          1.47         1.41 o                         
  -2  10   7          1.30          1.23         1.05 o                         
  -1  10   7         82.82         75.22         6.77 o                         
   0  10   7        234.94        212.20         9.27 o                         
   1  10   7        122.58        131.81         7.02 o                         
   2  10   7         51.95         49.99         5.08 o                         
   3  10   7        155.16        177.11        11.98 o                         
  -2  11   7        863.21       1019.49        38.01 o                         
  -1  11   7        205.32        277.94        19.05 o                         
   0  11   7        132.85        153.91        17.48 o                         
   1  11   7         19.74         22.12         2.60 o                         
   2  11   7        114.25        127.05         9.37 o                         
  -2  12   7         48.77         51.66         4.26 o                         
  -1  12   7          2.41          4.98         2.14 o                         
   0  12   7         19.33         12.33         3.21 o                         
   1  12   7          1.84          2.40         1.55 o                         
  -1  13   7         22.91         31.21         3.49 o                         
   0  13   7          4.76          6.04         2.06 o                         
   1  13   7          0.01         -0.51         1.61 o                         
   2  13   7          2.01          3.56         2.38 o                         
  -1  14   7         19.49         15.25         2.80 o                         
   0  14   7          5.41          6.59         2.01 o                         
   1  14   7          2.22          1.19         1.47 o                         
   0  -9   8          8.96          6.66         1.91 o                         
  -1  -8   8         32.92         32.45         5.00 o                         
   0  -8   8          0.57          1.43         1.91 o                         
   1  -8   8         47.86         51.81         3.92 o                         
   2  -8   8         22.01         23.14         2.64 o                         
  -2  -7   8          0.80          1.57         2.19 o                         
  -1  -7   8         15.99         16.60         2.39 o                         
   0  -7   8         50.76         55.05         2.52 o                         
   1  -7   8         10.21         12.68         1.37 o                         
   2  -7   8         15.75         12.00         1.39 o                         
  -2  -6   8        115.18        112.75         8.79 o                         
  -1  -6   8          7.80          5.94         2.29 o                         
   0  -6   8         14.75         16.80         1.67 o                         
   1  -6   8         57.95         48.58         2.40 o                         
   2  -6   8          8.75          6.69         1.41 o                         
   3  -6   8          5.67          3.78         0.97 o                         
  -2  -5   8        355.02        395.06        26.74 o                         
  -1  -5   8         20.02         21.20         2.22 o                         
   0  -5   8        149.79        170.40        11.80 o                         
   1  -5   8         55.59         56.03         2.38 o                         
   2  -5   8         84.11         88.49         3.62 o                         
   3  -5   8          0.67          0.37         1.78 o                         
  -3  -4   8         50.05         56.09         4.85 o                         
  -2  -4   8        289.38        348.19        33.44 o                         
  -1  -4   8         80.55         87.67         3.64 o                         
   0  -4   8        544.74        549.32        16.86 o                         
   1  -4   8        246.27        243.79         8.18 o                         
   2  -4   8        316.81        308.16         9.39 o                         
   3  -4   8        102.24        103.52         6.83 o                         
  -3  -3   8        120.61        144.86        10.52 o                         
  -2  -3   8        340.42        352.19        13.68 o                         
  -1  -3   8          8.28          8.47         1.14 o                         
   0  -3   8         28.27         25.67         1.51 o                         
   1  -3   8         94.83         93.81         3.54 o                         
   2  -3   8        186.30        189.30         6.68 o                         
   3  -3   8         59.94         58.78         2.43 o                         
  -3  -2   8          8.98          9.72         1.72 o                         
  -2  -2   8         94.91         99.76         5.58 o                         
  -1  -2   8         59.00         62.74         3.10 o                         
   0  -2   8        167.93        165.95         4.75 o                         
   1  -2   8         34.12         34.79         1.87 o                         
   2  -2   8          0.00         -0.18         0.99 o                         
   3  -2   8        168.24        173.64         6.78 o                         
   4  -2   8         43.38         21.73         3.01 o                         
  -3  -1   8          6.47          7.37         3.47 o                         
  -2  -1   8          1.34          1.85         1.38 o                         
  -1  -1   8        131.94        142.64         6.08 o                         
   0  -1   8         28.90         28.39         1.36 o                         
   1  -1   8        289.99        289.88         7.38 o                         
   2  -1   8         26.65         25.74         1.71 o                         
   3  -1   8          0.00          0.06         1.16 o                         
   4  -1   8         44.06         28.26        19.77 o                         
  -3   0   8          8.66          9.66         1.26 o                         
  -2   0   8         22.76         23.86         1.48 o                         
  -1   0   8         49.70         47.29         2.02 o                         
   0   0   8        306.59        321.75        15.84 o                         
   1   0   8         59.26         58.99         1.71 o                         
   2   0   8          4.52          5.25         1.28 o                         
   3   0   8         58.37         53.68         2.15 o                         
   4   0   8          0.17          0.70         1.21 o                         
  -3   1   8        142.83        146.79         6.43 o                         
  -2   1   8         26.01         25.68         1.33 o                         
  -1   1   8         48.70         50.03         1.92 o                         
   0   1   8         89.09         90.92         2.59 o                         
   1   1   8          0.50         -0.12         0.69 o                         
   2   1   8        154.12        157.12         8.64 o                         
   3   1   8        650.40        725.76        26.17 o                         
   4   1   8         47.42         44.94         4.48 o                         
  -3   2   8        213.82        218.44         7.25 o                         
  -2   2   8        246.83        245.38         9.68 o                         
  -1   2   8         80.51         77.41         3.15 o                         
   0   2   8        962.89       1021.86        23.82 o                         
   1   2   8         15.91         15.40         1.04 o                         
   2   2   8        240.53        256.76         7.76 o                         
   3   2   8        216.37        239.96         7.53 o                         
   4   2   8         84.34         63.82         4.32 o                         
  -3   3   8        225.57        228.65         5.90 o                         
  -2   3   8        167.36        160.24         6.58 o                         
  -1   3   8         26.93         24.41         1.07 o                         
   0   3   8         82.11         87.33         3.00 o                         
   1   3   8         66.09         59.41         2.35 o                         
   2   3   8         16.22         16.33         1.73 o                         
   3   3   8        220.05        253.47         7.77 o                         
  -3   4   8         87.22         85.86         4.14 o                         
  -2   4   8        123.85        124.47         4.29 o                         
  -1   4   8          0.22          1.21         0.94 o                         
   0   4   8       1348.45       1328.60        34.49 o                         
   1   4   8         34.95         33.17         1.45 o                         
   2   4   8        115.47        124.54         4.18 o                         
   3   4   8          0.42          0.63         1.34 o                         
  -3   5   8          8.14          6.64         1.69 o                         
  -2   5   8         66.39         67.70         3.72 o                         
  -1   5   8        151.29        144.12         5.43 o                         
   0   5   8         39.56         34.83         1.35 o                         
   1   5   8        282.63        258.15         7.94 o                         
   2   5   8        151.66        153.15         5.56 o                         
   3   5   8          9.42          9.37         1.49 o                         
  -3   6   8         15.82         19.48         1.56 o                         
  -2   6   8          8.38          6.40         0.97 o                         
  -1   6   8        103.33        105.19         4.13 o                         
   0   6   8         53.45         40.72         1.97 o                         
   1   6   8         96.07         96.34         3.41 o                         
   2   6   8        105.40        108.40         5.76 o                         
   3   6   8        112.44        126.53         6.10 o                         
  -3   7   8         53.13         63.46         5.34 o                         
  -2   7   8         29.53         27.79         4.30 o                         
  -1   7   8         51.76         50.05         1.72 o                         
   0   7   8         49.80         45.45         1.72 o                         
   1   7   8          3.35          4.73         1.12 o                         
   2   7   8        189.69        211.50         8.93 o                         
   3   7   8         68.78         80.39         3.80 o                         
  -3   8   8          0.68          1.12         1.84 o                         
  -2   8   8         50.05         60.49        14.39 o                         
  -1   8   8         48.83         43.10         3.94 o                         
   0   8   8        402.64        372.72        19.78 o                         
   1   8   8         25.36         22.61         1.60 o                         
   2   8   8        310.47        313.18        12.18 o                         
   3   8   8          5.48          4.74         1.76 o                         
  -3   9   8         57.69         68.64         5.18 o                         
  -2   9   8         20.78         17.27         1.87 o                         
  -1   9   8          2.20          1.14         1.22 o                         
   0   9   8        428.35        354.84        29.97 o                         
   1   9   8          9.38          8.84         1.35 o                         
   2   9   8        360.45        383.93        14.78 o                         
   3   9   8          3.23          2.68         2.46 o                         
  -2  10   8         14.72         11.31         1.76 o                         
  -1  10   8        163.47        155.70         8.64 o                         
   0  10   8        196.81        203.35         8.02 o                         
   1  10   8         26.06         27.69         2.61 o                         
   2  10   8         65.33         70.78         3.45 o                         
   3  10   8         11.72         12.51         2.26 o                         
  -2  11   8         22.49         22.41         3.44 o                         
  -1  11   8          4.39          2.02         2.62 o                         
   0  11   8        253.45        259.08        34.23 o                         
   1  11   8          3.83          3.70         2.03 o                         
   2  11   8         42.10         46.36         3.26 o                         
  -2  12   8         17.86         27.23         2.82 o                         
  -1  12   8        129.71        149.29        10.79 o                         
   0  12   8         13.61         11.42         2.38 o                         
   1  12   8         33.37         39.60         2.91 o                         
   2  12   8          0.57          0.27         2.16 o                         
  -1  13   8          0.72          0.14         1.38 o                         
   0  13   8         21.15         17.74         3.11 o                         
   1  13   8         48.84         47.33         4.14 o                         
   2  13   8          9.87         15.06         2.37 o                         
  -1  14   8         29.38         27.88         3.20 o                         
   0  14   8         19.24         13.24         2.20 o                         
   1  14   8          3.11          2.40         1.32 o                         
  -1  -8   9         13.05         11.01         2.14 o                         
   0  -8   9          0.04          1.64         1.45 o                         
   1  -8   9         12.39          8.77         1.38 o                         
  -1  -7   9         16.07         16.61         1.88 o                         
   0  -7   9          9.39         10.19         2.35 o                         
   1  -7   9          0.87          0.64         1.03 o                         
  -2  -6   9          0.90         -0.24         2.23 o                         
  -1  -6   9          3.16          2.99         3.08 o                         
   0  -6   9         84.21         87.71         3.94 o                         
   1  -6   9         19.18         20.84         1.60 o                         
   2  -6   9        117.99        108.77         5.15 o                         
  -2  -5   9         23.02         30.88         4.09 o                         
  -1  -5   9        133.23        161.48         8.30 o                         
   0  -5   9          0.00          1.18         1.26 o                         
   1  -5   9        251.32        238.19         8.21 o                         
   2  -5   9          1.18          0.61         1.06 o                         
   3  -5   9          2.82          1.12         0.96 o                         
  -2  -4   9         17.92         26.48         4.50 o                         
  -1  -4   9        193.05        186.29         6.98 o                         
   0  -4   9        167.50        186.03         7.16 o                         
   1  -4   9         50.59         51.78         2.99 o                         
   2  -4   9         46.86         44.93         2.44 o                         
   3  -4   9         26.87         25.02         2.70 o                         
  -3  -3   9         43.67         44.05         4.14 o                         
  -2  -3   9         14.70         17.03         2.48 o                         
  -1  -3   9        108.29        120.72         5.21 o                         
   0  -3   9        697.24        698.65        22.62 o                         
   1  -3   9         22.00         24.47         1.52 o                         
   2  -3   9         84.76         88.38         3.22 o                         
   3  -3   9        144.46        149.96         7.90 o                         
  -3  -2   9         35.03         31.02         3.75 o                         
  -2  -2   9         66.95         62.55         3.24 o                         
  -1  -2   9        323.59        325.92         9.74 o                         
   0  -2   9        100.40        106.19         3.52 o                         
   1  -2   9        241.35        245.77         7.03 o                         
   2  -2   9         27.57         30.06         2.39 o                         
   3  -2   9          8.14          9.60         1.18 o                         
  -3  -1   9          0.00         -0.46         2.80 o                         
  -2  -1   9         23.45         25.61         4.04 o                         
  -1  -1   9         10.69          8.67         1.19 o                         
   0  -1   9          2.23          3.69         0.83 o                         
   1  -1   9        824.04        814.17        20.35 o                         
   2  -1   9        344.74        326.53        11.22 o                         
   3  -1   9          8.26          8.36         1.30 o                         
  -3   0   9        141.47        140.49         7.04 o                         
  -2   0   9          4.01          4.68         1.50 o                         
  -1   0   9        185.78        186.60         5.44 o                         
   0   0   9          0.96          0.58         0.82 o                         
   1   0   9         25.58         25.40         1.22 o                         
   2   0   9        308.61        326.82        13.57 o                         
   3   0   9         42.67         41.07         2.12 o                         
   4   0   9        201.98         66.04        38.79 o                         
  -3   1   9        186.09        199.59        11.97 o                         
  -2   1   9          6.00          8.31         1.27 o                         
  -1   1   9         98.27         90.17         3.41 o                         
   0   1   9          2.75          2.33         0.81 o                         
   1   1   9          9.06         10.60         0.79 o                         
   2   1   9        177.99        193.00        11.27 o                         
   3   1   9        422.85        434.82        11.70 o                         
   4   1   9         13.33          9.79         4.31 o                         
  -3   2   9         10.88          9.66         1.61 o                         
  -2   2   9        324.62        339.20         8.52 o                         
  -1   2   9         35.42         36.29         1.47 o                         
   0   2   9         11.60         12.57         0.74 o                         
   1   2   9         17.53         15.47         0.92 o                         
   2   2   9        535.20        603.60        27.19 o                         
   3   2   9         33.62         34.54         2.29 o                         
   4   2   9        327.93        185.76        44.67 o                         
  -3   3   9        100.45        102.57         6.60 o                         
  -2   3   9         25.26         25.56         2.75 o                         
  -1   3   9        186.18        180.08         5.73 o                         
   0   3   9        101.97         98.51         3.04 o                         
   1   3   9          3.66          2.33         0.86 o                         
   2   3   9         52.99         50.75         2.31 o                         
   3   3   9        168.35        182.47         8.17 o                         
  -3   4   9          1.25          1.58         1.91 o                         
  -2   4   9        479.75        495.18        15.92 o                         
  -1   4   9         23.39         23.40         1.48 o                         
   0   4   9         16.27         17.29         1.02 o                         
   1   4   9        384.77        375.19         9.45 o                         
   2   4   9         75.35         80.88         2.95 o                         
   3   4   9         47.23         52.81         2.57 o                         
   4   4   9          0.65         -1.09         2.06 o                         
  -3   5   9        206.42        240.93        10.87 o                         
  -2   5   9        502.16        531.78        29.75 o                         
  -1   5   9         96.14         93.09         4.93 o                         
   0   5   9         14.89         15.83         1.00 o                         
   1   5   9         12.95         13.77         1.09 o                         
   2   5   9         49.97         54.68         2.93 o                         
   3   5   9         32.21         36.81         2.05 o                         
  -3   6   9          0.03          0.03         1.44 o                         
  -2   6   9         62.63         68.55         4.67 o                         
  -1   6   9         18.55         17.84         1.95 o                         
   0   6   9         78.11         76.31         2.33 o                         
   1   6   9         91.68         86.89         2.85 o                         
   2   6   9         30.37         34.34         2.19 o                         
   3   6   9        422.29        482.40        18.28 o                         
  -3   7   9          2.83          3.85         1.86 o                         
  -2   7   9         22.53         24.43         4.06 o                         
  -1   7   9        840.56        815.02        32.67 o                         
   0   7   9        118.88        107.77         4.12 o                         
   1   7   9         97.61         96.21         3.39 o                         
   2   7   9         13.17         17.18         1.59 o                         
   3   7   9          5.50          7.94         1.53 o                         
  -3   8   9          0.27          0.25         0.92 o                         
  -2   8   9         17.97         16.49         1.58 o                         
  -1   8   9        105.89        107.23         4.13 o                         
   0   8   9        373.22        359.12        11.67 o                         
   1   8   9        103.62         94.69         3.06 o                         
   2   8   9        174.55        201.36        14.05 o                         
   3   8   9         90.14         96.37         5.14 o                         
  -2   9   9         14.60         14.13         1.74 o                         
  -1   9   9         84.57         83.64         4.87 o                         
   0   9   9         82.27         80.31         6.10 o                         
   1   9   9        184.95        202.41         8.36 o                         
   2   9   9         17.71         20.05         2.32 o                         
   3   9   9          6.49          5.25         2.36 o                         
  -2  10   9         28.37         25.73         2.68 o                         
  -1  10   9          0.68          0.76         1.16 o                         
   0  10   9         34.02         31.83         2.19 o                         
   1  10   9        448.96        486.74        18.16 o                         
   2  10   9         23.23         22.47         3.74 o                         
   3  10   9         43.49         53.84         4.44 o                         
  -2  11   9          0.01         -2.14         2.14 o                         
  -1  11   9         15.12         15.18         1.38 o                         
   0  11   9          6.68          6.68         1.40 o                         
   1  11   9         25.24         23.18         1.89 o                         
   2  11   9         18.91         25.15         3.59 o                         
  -2  12   9         34.40         31.39         3.24 o                         
   0  12   9          2.09          5.52         2.10 o                         
   1  12   9          2.03          3.13         2.11 o                         
   2  12   9         59.22         69.91         5.54 o                         
   0  13   9         13.88         10.14         2.52 o                         
   1  13   9        216.47        237.80        26.17 o                         
   2  13   9         36.42         35.01         3.33 o                         
   0  14   9         45.61         47.16         3.86 o                         
  -1  -7  10          0.08          1.09         1.59 o                         
   0  -7  10          0.01          0.48         1.35 o                         
   1  -7  10         28.65         23.04         1.76 o                         
  -1  -6  10        121.38        133.02         6.60 o                         
   0  -6  10         22.71         21.85         2.26 o                         
   1  -6  10         29.74         28.96         1.86 o                         
   2  -6  10         29.68         24.39         2.70 o                         
  -2  -5  10          0.08          1.38         2.05 o                         
  -1  -5  10         30.08         37.09         2.94 o                         
   0  -5  10         15.09         13.39         1.68 o                         
   1  -5  10          2.83          2.87         1.05 o                         
   2  -5  10         65.33         61.43         3.04 o                         
  -2  -4  10         47.84         54.78         5.27 o                         
  -1  -4  10        109.85        107.93         6.95 o                         
   0  -4  10        278.29        298.66        12.80 o                         
   1  -4  10         48.41         53.89         2.81 o                         
   2  -4  10          0.34          1.68         1.03 o                         
   3  -4  10         55.16         48.34        11.48 o                         
  -2  -3  10          3.69          1.41         3.39 o                         
  -1  -3  10          8.68          9.44         1.31 o                         
   0  -3  10        207.73        212.34         7.41 o                         
   1  -3  10         57.64         61.51         3.02 o                         
   2  -3  10         24.52         23.87         1.53 o                         
   3  -3  10         17.42         17.25         1.69 o                         
  -3  -2  10         76.35         61.17         5.36 o                         
  -2  -2  10        136.38        136.71         7.27 o                         
  -1  -2  10        428.49        437.60        21.90 o                         
   0  -2  10        222.59        240.39         6.68 o                         
   1  -2  10        407.56        412.50        12.91 o                         
   2  -2  10          0.65          1.12         1.29 o                         
   3  -2  10        140.77        145.59         5.91 o                         
  -3  -1  10         40.43         35.67         3.70 o                         
  -2  -1  10         32.53         30.33         5.27 o                         
  -1  -1  10         96.99         96.65         3.79 o                         
   0  -1  10          7.50          8.23         0.99 o                         
   1  -1  10        172.66        169.88         4.70 o                         
   2  -1  10          1.28          1.19         1.26 o                         
   3  -1  10         11.14         11.37         1.39 o                         
  -3   0  10          2.98          4.52         2.54 o                         
  -2   0  10         84.65         85.12         3.94 o                         
  -1   0  10         60.73         59.62         2.39 o                         
   0   0  10        328.22        341.59         9.81 o                         
   1   0  10        806.11        801.20        18.24 o                         
   2   0  10        655.19        655.91        21.87 o                         
   3   0  10         51.51         56.24         2.96 o                         
  -3   1  10          4.62          2.49         2.72 o                         
  -2   1  10        105.21        108.56         7.16 o                         
  -1   1  10         15.72         17.03         1.30 o                         
   0   1  10         32.04         30.87         1.34 o                         
   1   1  10         67.74         67.17         1.92 o                         
   2   1  10          2.76          2.43         1.39 o                         
   3   1  10         45.11         45.50         2.34 o                         
  -3   2  10         31.28         25.56         3.70 o                         
  -2   2  10         15.11         11.24         1.35 o                         
  -1   2  10         75.51         77.48         2.64 o                         
   0   2  10        441.55        444.69        12.74 o                         
   1   2  10          4.73          4.53         0.82 o                         
   2   2  10       1162.35       1336.11        68.59 o                         
   3   2  10         12.69         13.04         1.31 o                         
  -3   3  10         39.47         38.93         3.97 o                         
  -2   3  10         35.90         31.22         2.34 o                         
  -1   3  10        161.35        162.58         4.98 o                         
   0   3  10          0.05         -0.31         0.79 o                         
   1   3  10         25.16         25.74         1.40 o                         
   2   3  10         30.32         28.46         1.90 o                         
   3   3  10        315.80        350.13        11.58 o                         
  -3   4  10         11.05          9.57         1.68 o                         
  -2   4  10        223.56        231.67        18.93 o                         
  -1   4  10          2.53          2.91         0.90 o                         
   0   4  10        391.75        394.56        10.36 o                         
   1   4  10        114.02        105.49         3.67 o                         
   2   4  10        194.08        201.05        11.24 o                         
   3   4  10         12.61         14.44         1.50 o                         
  -3   5  10        170.05        165.66        16.55 o                         
  -2   5  10         42.42         45.46         3.32 o                         
  -1   5  10        143.86        140.77         6.03 o                         
   0   5  10          3.14          4.14         0.93 o                         
   1   5  10         21.89         24.58         1.42 o                         
   2   5  10          0.51          0.36         1.07 o                         
   3   5  10         51.37         59.37         2.91 o                         
  -3   6  10          6.72          7.35         1.19 o                         
  -2   6  10        529.75        567.15        60.36 o                         
  -1   6  10        569.03        493.38        19.33 o                         
   0   6  10        401.84        407.88        10.18 o                         
   1   6  10          6.96          5.35         0.98 o                         
   2   6  10        184.88        195.83         6.60 o                         
   3   6  10         33.20         36.77         1.91 o                         
  -3   7  10          9.31          8.56         1.01 o                         
  -2   7  10         39.04         37.07         2.76 o                         
  -1   7  10          0.45          0.85         0.98 o                         
   0   7  10         33.95         35.22         1.68 o                         
   1   7  10        152.35        159.70         6.03 o                         
   2   7  10        131.20        148.86         6.20 o                         
   3   7  10         79.99         94.19         5.04 o                         
  -3   8  10          4.17          4.91         4.14 o                         
  -2   8  10         58.91         54.16         5.46 o                         
  -1   8  10        349.24        332.27        14.11 o                         
   0   8  10        248.11        258.03         7.68 o                         
   1   8  10        387.01        392.66        13.17 o                         
   2   8  10         40.44         38.49         2.40 o                         
   3   8  10         49.40         56.85         4.97 o                         
  -3   9  10          7.18         10.04         4.63 o                         
  -2   9  10         19.62         17.83         1.75 o                         
  -1   9  10         77.34         82.58         4.81 o                         
   0   9  10         51.62         48.08         1.96 o                         
   1   9  10         40.20         41.88         1.95 o                         
   2   9  10         15.72         23.38         2.37 o                         
   3   9  10          6.28          6.40         2.05 o                         
  -2  10  10         20.01         21.26         1.73 o                         
  -1  10  10         59.29         62.89         3.36 o                         
   0  10  10          0.04         -0.33         1.02 o                         
   1  10  10         27.15         27.69         1.78 o                         
   2  10  10         11.67         17.57         3.25 o                         
   3  10  10          0.31         -1.74         2.42 o                         
  -2  11  10         13.05          7.76         6.38 o                         
  -1  11  10          0.47          0.99         0.99 o                         
   0  11  10          8.79          9.17         1.21 o                         
   1  11  10         50.19         58.45         2.47 o                         
   2  11  10          3.61          2.38         2.52 o                         
  -1  12  10          4.29          8.76         2.52 o                         
   0  12  10         24.18         26.94         3.15 o                         
   1  12  10         25.56         28.08         2.25 o                         
   2  12  10          5.29         10.07         2.23 o                         
   0  13  10          4.63          8.59         2.27 o                         
   1  13  10          3.55          7.71         1.94 o                         
   0  14  10         58.75         61.47         4.55 o                         
   0  -7  11          7.78          8.78         2.08 o                         
  -1  -6  11         26.86         21.03         2.49 o                         
   0  -6  11          1.21          0.68         2.36 o                         
   1  -6  11         14.44         16.44         2.05 o                         
  -1  -5  11        135.14        139.60         6.97 o                         
   0  -5  11          5.88          6.26         1.24 o                         
   1  -5  11         11.16         12.04         1.65 o                         
   2  -5  11         22.09         19.94         1.70 o                         
  -2  -4  11         14.15         13.62         2.35 o                         
  -1  -4  11         18.79         20.97         3.21 o                         
   0  -4  11         17.10         17.04         1.61 o                         
   1  -4  11         48.66         52.45         2.29 o                         
   2  -4  11        109.70        113.61         4.74 o                         
  -2  -3  11         95.48         91.33         7.33 o                         
  -1  -3  11          6.27          7.83         1.36 o                         
   0  -3  11         81.11         79.49         3.71 o                         
   1  -3  11         85.15         81.53         3.13 o                         
   2  -3  11         97.44        103.05         4.28 o                         
   3  -3  11          1.09          1.56         1.12 o                         
  -2  -2  11          2.35          1.50         3.02 o                         
  -1  -2  11         24.03         31.99         2.02 o                         
   0  -2  11         94.04        102.94         5.37 o                         
   1  -2  11          1.02          1.23         1.19 o                         
   2  -2  11        152.53        147.15         4.70 o                         
   3  -2  11        179.07        175.00         9.64 o                         
  -2  -1  11         11.19         14.88         2.92 o                         
  -1  -1  11         16.39         11.27         1.26 o                         
   0  -1  11       1000.07        977.23        26.74 o                         
   1  -1  11        274.85        309.90         7.95 o                         
   2  -1  11         89.96         89.37         3.88 o                         
   3  -1  11         33.08         33.19         1.55 o                         
  -3   0  11          1.26          0.21         2.93 o                         
  -2   0  11         87.50         84.69        10.90 o                         
  -1   0  11         90.91         95.71         3.31 o                         
   0   0  11          7.17          9.60         1.01 o                         
   1   0  11        734.47        751.73        18.77 o                         
   2   0  11        708.78        684.40        28.59 o                         
   3   0  11         31.23         30.21         1.96 o                         
  -3   1  11         13.38          7.26         2.43 o                         
  -2   1  11          3.25          2.50         2.70 o                         
  -1   1  11          9.84          6.43         1.00 o                         
   0   1  11         55.51         51.95         2.29 o                         
   1   1  11       1107.40       1190.87        29.74 o                         
   2   1  11        131.84        152.92        11.35 o                         
   3   1  11        388.10        413.18        13.57 o                         
  -3   2  11          7.47          1.99         2.28 o                         
  -2   2  11         15.82         15.45         3.15 o                         
  -1   2  11        282.89        272.48         9.04 o                         
   0   2  11        151.95        144.43         4.33 o                         
   1   2  11        137.01        142.79         3.33 o                         
   2   2  11        127.80        137.05         7.92 o                         
   3   2  11        300.03        314.70        10.41 o                         
  -3   3  11          0.88          2.29         2.16 o                         
  -2   3  11        148.99        153.52        13.83 o                         
  -1   3  11        625.18        616.36        22.83 o                         
   0   3  11        423.16        373.59        18.71 o                         
   1   3  11        444.41        469.51        10.95 o                         
   2   3  11         78.04         86.09         4.98 o                         
   3   3  11        302.16        312.43        11.89 o                         
  -3   4  11         69.66         65.78         5.16 o                         
  -2   4  11         33.26         34.82         2.34 o                         
  -1   4  11        170.16        157.67         5.17 o                         
   0   4  11        127.02        123.16         3.43 o                         
   1   4  11        883.53        867.49        19.80 o                         
   2   4  11         19.87         21.55         1.25 o                         
   3   4  11          4.50          3.22         1.45 o                         
  -3   5  11        330.63        307.82        20.25 o                         
  -2   5  11         22.14         20.21         2.22 o                         
  -1   5  11        297.82        289.64         9.25 o                         
   0   5  11         38.47         35.44         1.46 o                         
   1   5  11         79.87         90.26         3.19 o                         
   2   5  11         69.41         65.46         2.39 o                         
   3   5  11          5.30          4.44         1.28 o                         
  -2   6  11          1.84          1.35         1.58 o                         
  -1   6  11        232.48        216.39         9.33 o                         
   0   6  11         51.30         50.09         2.30 o                         
   1   6  11         44.54         40.95         1.76 o                         
   2   6  11        143.69        144.03        10.01 o                         
   3   6  11         41.01         54.74         3.08 o                         
  -2   7  11        256.41        279.33        29.74 o                         
  -1   7  11        190.66        182.95         5.71 o                         
   0   7  11        288.09        269.98         7.93 o                         
   1   7  11         44.58         41.21         2.14 o                         
   2   7  11         41.90         42.48         2.78 o                         
   3   7  11        158.57        151.97        10.70 o                         
  -2   8  11        292.94        323.96        21.94 o                         
  -1   8  11          3.07          3.18         2.11 o                         
   0   8  11        422.83        443.49        15.90 o                         
   1   8  11         86.37         91.20         3.73 o                         
   2   8  11         49.61         44.13         2.82 o                         
   3   8  11          2.25          3.07         1.95 o                         
  -2   9  11         46.21         44.22         3.38 o                         
  -1   9  11          0.00         -0.55         1.20 o                         
   0   9  11        554.82        526.32        17.38 o                         
   1   9  11         12.63          8.19         1.36 o                         
   2   9  11        102.38        100.31        14.75 o                         
   3   9  11          0.78         -0.56         1.95 o                         
  -2  10  11          0.62          0.42         0.96 o                         
  -1  10  11         16.20         21.08         1.49 o                         
   0  10  11          1.66          0.87         1.03 o                         
   1  10  11        109.37        129.88         4.21 o                         
   2  10  11         90.58         96.27        17.45 o                         
  -2  11  11          4.86          3.63         1.80 o                         
  -1  11  11         55.07         51.46         2.99 o                         
   0  11  11         27.19         24.54         2.08 o                         
   1  11  11         11.54         14.36         2.11 o                         
   2  11  11          0.61          0.09         1.30 o                         
   0  12  11          2.09          0.49         2.20 o                         
   1  12  11          0.60          0.56         1.91 o                         
   2  12  11          3.05          1.72         1.75 o                         
  -1  13  11          6.05          6.96         1.88 o                         
   0  13  11         63.16         67.06         5.20 o                         
   1  13  11          0.36         -0.75         1.39 o                         
   0  -6  12         82.73         81.49         5.93 o                         
  -1  -5  12          0.97          5.42         4.94 o                         
   0  -5  12          7.01          8.57         1.95 o                         
   1  -5  12         82.03         77.56         3.98 o                         
  -1  -4  12          0.33         -0.93         1.46 o                         
   0  -4  12          0.01          0.64         1.32 o                         
   1  -4  12          1.30         -0.30         1.23 o                         
   2  -4  12         69.08         76.73         8.32 o                         
  -2  -3  12         36.23         35.56         6.15 o                         
  -1  -3  12         70.15         72.28         6.55 o                         
   0  -3  12          2.87          2.45         1.39 o                         
   1  -3  12        192.67        200.26         6.96 o                         
   2  -3  12          4.85          2.72         1.28 o                         
  -2  -2  12         53.48         40.39         4.26 o                         
  -1  -2  12        139.20        138.10         7.81 o                         
   0  -2  12          6.53          9.76         1.50 o                         
   1  -2  12          6.53          6.42         0.98 o                         
   2  -2  12          0.84          1.22         0.86 o                         
   3  -2  12        169.64        163.18        11.09 o                         
  -2  -1  12         81.82         42.51         4.86 o                         
  -1  -1  12        103.72        112.70         7.16 o                         
   0  -1  12        161.98        159.04         5.02 o                         
   1  -1  12        124.08        114.75         3.58 o                         
   2  -1  12        284.72        292.39        14.31 o                         
   3  -1  12        193.43        192.80         7.70 o                         
  -1   0  12         60.91         61.70         2.66 o                         
   0   0  12         42.74         49.94         2.16 o                         
   1   0  12         61.36         52.81         1.95 o                         
   2   0  12        183.63        196.97         8.10 o                         
   3   0  12         84.75         88.24         3.51 o                         
  -2   1  12         90.52         95.20         5.39 o                         
  -1   1  12          3.29          2.87         0.92 o                         
   0   1  12       1250.40       1203.45        29.77 o                         
   1   1  12        203.40        203.69         5.80 o                         
   2   1  12          0.95          1.13         1.21 o                         
   3   1  12        173.12        180.28         6.10 o                         
  -2   2  12          3.55          2.00         1.73 o                         
  -1   2  12         50.65         47.95         2.18 o                         
   0   2  12          0.02          1.22         0.80 o                         
   1   2  12        202.27        209.38         5.99 o                         
   2   2  12        256.02        291.46        16.25 o                         
   3   2  12         32.68         32.87         1.62 o                         
  -2   3  12         82.97         93.83         7.38 o                         
  -1   3  12         28.99         30.25         2.22 o                         
   0   3  12         32.87         30.22         1.90 o                         
   1   3  12         97.30         93.05         3.01 o                         
   2   3  12         44.38         41.84         3.04 o                         
   3   3  12         37.72         39.17         2.52 o                         
  -2   4  12         33.85         35.96         5.16 o                         
  -1   4  12        399.40        379.08        12.36 o                         
   0   4  12        125.99        139.57         4.93 o                         
   1   4  12        413.55        398.10         8.37 o                         
   2   4  12         11.72         12.81         1.14 o                         
   3   4  12         46.47         49.18         2.92 o                         
  -3   5  12         55.39         65.17         6.11 o                         
  -2   5  12         18.66         19.42         3.63 o                         
  -1   5  12        229.34        223.19         5.79 o                         
   0   5  12        422.47        414.96        13.43 o                         
   1   5  12         42.65         45.10         1.77 o                         
   2   5  12        233.14        234.78         9.02 o                         
   3   5  12          9.25         11.51         2.27 o                         
  -2   6  12        289.20        285.53        27.29 o                         
  -1   6  12        191.07        183.56         5.38 o                         
   0   6  12         17.24         13.86         1.32 o                         
   1   6  12          1.93          0.94         0.97 o                         
   2   6  12         81.80         77.30         2.87 o                         
   3   6  12          1.52          1.21         1.55 o                         
  -2   7  12          9.05          6.51         2.33 o                         
  -1   7  12         66.97         60.79         2.74 o                         
   0   7  12        231.42        218.47         7.48 o                         
   1   7  12          2.80          2.44         1.05 o                         
   2   7  12        101.19        105.43         7.03 o                         
   3   7  12          1.41          0.33         1.03 o                         
  -2   8  12          1.39          2.22         1.23 o                         
  -1   8  12        211.18        220.38         9.13 o                         
   0   8  12         57.72         51.46        12.72 o                         
   1   8  12         98.51         99.15         5.36 o                         
   2   8  12          0.63          0.73         1.31 o                         
   3   8  12          2.41          1.28         1.85 o                         
  -2   9  12         19.81         19.96         4.95 o                         
  -1   9  12          0.69          0.49         1.08 o                         
   0   9  12         20.39         16.40         1.33 o                         
   1   9  12        227.75        251.64         7.64 o                         
   2   9  12         44.54         38.55         3.41 o                         
  -2  10  12        354.60        307.27        59.27 o                         
  -1  10  12         30.16         25.92         1.82 o                         
   0  10  12          3.12          1.78         1.11 o                         
   1  10  12         95.30        104.48         3.89 o                         
   2  10  12         43.82         53.07         8.21 o                         
  -1  11  12         42.91         39.79         2.35 o                         
   0  11  12         15.13         17.04         1.36 o                         
   1  11  12         22.66         25.48         3.14 o                         
   2  11  12         34.53         44.89         3.82 o                         
  -1  12  12         46.90         53.96         4.39 o                         
   1  12  12         22.58         34.34         3.12 o                         
   0  13  12         44.58         37.00        15.39 o                         
   1  13  12          0.96          0.85         1.56 o                         
   0  -4  13          2.94         -0.17         1.45 o                         
   1  -4  13          0.03          0.26         0.78 o                         
  -1  -3  13         11.12         11.31         1.32 o                         
   0  -3  13         21.49         22.79         1.71 o                         
   1  -3  13          2.23          2.39         1.01 o                         
   2  -3  13         41.99         47.70         4.34 o                         
  -2  -2  13         57.57         21.54         2.78 o                         
  -1  -2  13         29.66         30.81         5.67 o                         
   0  -2  13          1.88          3.03         1.09 o                         
   1  -2  13         38.61         33.12         2.37 o                         
   2  -2  13         26.92         26.64         1.57 o                         
  -2  -1  13         38.80         12.13         6.19 o                         
  -1  -1  13        272.24        322.34        14.99 o                         
   0  -1  13          9.30          6.90         1.36 o                         
   1  -1  13         52.43         48.46         2.40 o                         
   2  -1  13        160.14        179.35         7.29 o                         
  -2   0  13          0.22         -1.73         2.53 o                         
  -1   0  13        176.53        196.37        13.89 o                         
   0   0  13         12.58          9.99         1.17 o                         
   1   0  13          5.38          5.11         1.06 o                         
   2   0  13         64.13         68.74         6.67 o                         
   3   0  13         34.34         32.41         3.39 o                         
  -1   1  13         93.59         85.80         4.52 o                         
   0   1  13         70.88         66.11         2.51 o                         
   1   1  13         41.44         45.70         1.83 o                         
   2   1  13        210.59        203.62        12.82 o                         
   3   1  13         18.88         14.67         1.06 o                         
  -2   2  13         60.24         64.01         5.54 o                         
  -1   2  13         52.28         47.62         2.36 o                         
   0   2  13          3.94          4.16         1.12 o                         
   1   2  13        108.35        109.16         4.83 o                         
   2   2  13         89.71         85.53         4.23 o                         
   3   2  13         52.94         52.69         2.51 o                         
  -2   3  13         68.53         76.63         9.22 o                         
  -1   3  13        132.77        135.80         5.70 o                         
   0   3  13        472.99        430.63        10.88 o                         
   1   3  13          4.08          4.59         1.15 o                         
   2   3  13          1.05          1.03         1.01 o                         
   3   3  13         54.34         52.73         4.06 o                         
  -2   4  13         12.03         14.74         2.61 o                         
  -1   4  13         56.08         53.13         2.54 o                         
   0   4  13          7.23          7.93         1.11 o                         
   1   4  13          0.23         -0.31         0.88 o                         
   2   4  13        142.85        158.50         8.72 o                         
   3   4  13         24.19         23.39         1.67 o                         
  -2   5  13         93.25         86.87         6.02 o                         
  -1   5  13         56.81         60.46         3.63 o                         
   0   5  13        322.78        302.42        11.49 o                         
   1   5  13        319.10        310.51         7.07 o                         
   2   5  13         19.73         20.38         1.30 o                         
   3   5  13         30.74         30.54         2.55 o                         
  -2   6  13         98.50         88.18         6.12 o                         
  -1   6  13         51.41         52.28         3.85 o                         
   0   6  13        121.97        126.15         3.85 o                         
   1   6  13        176.94        171.13         4.27 o                         
   2   6  13         14.55         15.29         1.06 o                         
   3   6  13          3.39          3.91         1.23 o                         
  -2   7  13        127.64        123.42         8.32 o                         
  -1   7  13          1.34          0.50         1.00 o                         
   0   7  13          0.62          2.18         1.04 o                         
   1   7  13         79.69         68.70         3.35 o                         
   2   7  13         31.28         33.87         1.40 o                         
   3   7  13          6.94          2.81         0.97 o                         
  -2   8  13         40.13         36.54         2.88 o                         
  -1   8  13         90.73         90.99         4.07 o                         
   0   8  13         12.99         12.08         1.22 o                         
   1   8  13          0.13          1.98         1.08 o                         
   2   8  13          0.37          0.46         0.83 o                         
  -1   9  13         82.12         91.92         6.13 o                         
   0   9  13          3.95          2.81         1.57 o                         
   1   9  13         77.80         92.88         4.95 o                         
   2   9  13          0.20          0.53         0.81 o                         
  -2  10  13          6.45          2.52         2.82 o                         
  -1  10  13         76.79         76.35         3.40 o                         
   0  10  13         32.22         33.72         1.62 o                         
   1  10  13         12.13         12.92         1.00 o                         
   2  10  13          4.76          4.08         1.49 o                         
  -1  11  13         58.87         58.92         3.30 o                         
   0  11  13         14.15         16.03         1.13 o                         
   1  11  13          0.15          0.16         1.29 o                         
   2  11  13        112.26        125.47         8.46 o                         
  -1  12  13         45.22         33.29         3.00 o                         
   0  12  13         16.89         19.50         3.46 o                         
   1  12  13          0.14         -1.34         1.47 o                         
   0  -3  14          0.58          1.13         1.37 o                         
   1  -3  14        175.87        159.98         8.98 o                         
  -1  -2  14          8.24          8.49         2.11 o                         
   0  -2  14         11.08         11.71         1.19 o                         
   1  -2  14          0.05          0.76         0.84 o                         
  -1  -1  14          1.22          1.62         1.21 o                         
   0  -1  14          2.49          2.18         1.06 o                         
   1  -1  14          2.36          2.00         1.13 o                         
   2  -1  14         12.05         11.37         0.90 o                         
  -2   0  14          5.81         -0.19         2.39 o                         
  -1   0  14         73.82         77.54         6.49 o                         
   0   0  14          1.44          1.59         1.34 o                         
   1   0  14         35.23         41.24         3.60 o                         
   2   0  14          2.65          2.33         0.84 o                         
  -2   1  14          0.35          0.65         2.00 o                         
  -1   1  14          6.15         10.15        11.75 o                         
   0   1  14         42.76         45.95         2.22 o                         
   1   1  14          1.08          0.78         0.82 o                         
   2   1  14          1.00          0.24         0.74 o                         
  -1   2  14          0.93          1.59         1.84 o                         
   0   2  14          3.43          1.92         0.91 o                         
   1   2  14          8.09          8.25         0.96 o                         
   2   2  14          0.10         -0.33         0.91 o                         
  -2   3  14         16.85         19.52         2.69 o                         
  -1   3  14         10.59         12.22         1.35 o                         
   0   3  14          7.58          9.21         1.21 o                         
   1   3  14         16.42         17.48         1.26 o                         
   2   3  14          1.04          0.72         1.28 o                         
  -2   4  14         11.93         15.50         2.54 o                         
  -1   4  14         13.41         10.02         1.55 o                         
   0   4  14         72.78         64.07         2.40 o                         
   1   4  14         13.00         10.41         1.09 o                         
   2   4  14         96.64        102.52         7.57 o                         
  -2   5  14         58.09         51.93        10.41 o                         
  -1   5  14          2.24          2.29         0.99 o                         
   0   5  14         20.44         17.34         1.14 o                         
   1   5  14          0.08          0.50         1.07 o                         
   2   5  14        105.65        123.86         7.96 o                         
  -2   6  14          0.00          1.86         1.80 o                         
  -1   6  14         42.01         41.40         3.39 o                         
   0   6  14          8.68          4.30         0.93 o                         
   1   6  14          0.02         -0.25         0.79 o                         
   2   6  14         73.03         57.01         5.51 o                         
  -2   7  14         72.30         78.10        20.40 o                         
  -1   7  14          3.90          3.64         1.01 o                         
   0   7  14         21.12         26.84         1.51 o                         
   1   7  14          4.99          5.04         0.81 o                         
   2   7  14          1.98          4.48         0.89 o                         
  -2   8  14         35.11         26.37         2.96 o                         
  -1   8  14         24.47         28.45         1.87 o                         
   0   8  14          0.86          1.06         0.84 o                         
   1   8  14          8.24          8.81         0.86 o                         
   2   8  14          1.57          1.07         1.09 o                         
  -1   9  14          3.21          3.28         0.83 o                         
   0   9  14          5.39          4.20         0.94 o                         
   1   9  14         51.27         59.65         2.92 o                         
   2   9  14          2.20          4.22         0.98 o                         
  -1  10  14          0.83          1.69         0.82 o                         
   0  10  14          2.10          2.39         0.72 o                         
   1  10  14          4.58          6.70         0.83 o                         
   2  10  14          3.06          1.25         1.16 o                         
   0  11  14          1.57          0.73         0.59 o                         
   1  11  14          4.14          2.46         1.58 o                         
   0  12  14         25.62         11.66         2.26 o                         
   0  -2  15          0.29         -1.30         1.68 o                         
   0  -1  15          2.80          3.62         0.97 o                         
   1  -1  15          2.96          2.29         0.68 o                         
  -1   0  15          8.80          7.00         3.69 o                         
   0   0  15          0.03          0.41         1.15 o                         
   1   0  15          5.54          4.56         1.01 o                         
  -1   1  15          0.11          0.51         1.03 o                         
   0   1  15          0.27          1.53         1.04 o                         
   1   1  15         10.64         12.98         1.18 o                         
   2   1  15         27.64         25.92         1.68 o                         
  -1   2  15         13.90         14.67         8.43 o                         
   0   2  15         15.50         16.70         1.41 o                         
   1   2  15        115.42        119.37         4.22 o                         
   2   2  15          4.13          4.57         0.71 o                         
  -1   3  15         18.87         17.81         2.62 o                         
   0   3  15          7.37          7.71         1.24 o                         
   1   3  15          0.14          0.35         0.76 o                         
   2   3  15          0.30          0.13         0.74 o                         
  -1   4  15         89.01         94.53         4.01 o                         
   0   4  15         17.88         16.76         1.86 o                         
   1   4  15         64.02         63.31         3.84 o                         
   2   4  15         23.44         27.14         2.52 o                         
  -2   5  15          0.96          2.58         2.03 o                         
  -1   5  15          9.07          8.56         1.21 o                         
   0   5  15          1.75          3.31         0.94 o                         
   1   5  15          0.30          0.81         0.82 o                         
   2   5  15          9.70         11.76         1.20 o                         
  -2   6  15         30.27         28.30         2.99 o                         
  -1   6  15          0.74          0.29         0.77 o                         
   0   6  15        136.07        137.45         4.36 o                         
   1   6  15         45.47         48.30         1.93 o                         
   2   6  15         36.68         32.10         1.89 o                         
  -1   7  15          0.11          0.56         0.73 o                         
   0   7  15          1.60          2.71         0.86 o                         
   1   7  15          3.55          2.15         0.89 o                         
   2   7  15          5.53          6.14         1.27 o                         
  -1   8  15         47.62         46.63         4.37 o                         
   0   8  15          1.17          2.04         0.85 o                         
   1   8  15          1.11         -0.35         0.81 o                         
   2   8  15          7.30          8.15         1.15 o                         
   0   9  15          0.83          0.47         0.70 o                         
   1   9  15         21.15         24.66         1.93 o                         
  -1  10  15         28.32         37.24         3.44 o                         
   0  10  15          4.57          2.69         0.72 o                         
   1  10  15          0.03          0.41         0.99 o                         
   0  11  15          5.08          4.42         1.75 o                         
   1  11  15          3.40          2.81         1.38 o                         
   0   1  16          3.29          3.95         1.48 o                         
   1   1  16         19.34         13.41         2.39 o                         
  -1   2  16          4.38          4.10         1.40 o                         
   0   2  16          0.89         -0.57         0.83 o                         
   1   2  16          3.99          2.57         1.95 o                         
  -1   3  16         14.51          9.89         5.69 o                         
   0   3  16          3.46          4.25         2.13 o                         
   1   3  16         51.15         62.50         2.73 o                         
   0   4  16          0.31          0.33         0.77 o                         
   1   4  16         12.92         10.60         0.98 o                         
  -1   5  16          2.44          1.48         0.77 o                         
   0   5  16          8.13          7.80         0.93 o                         
   1   5  16          9.73          9.70         1.33 o                         
   2   5  16         26.26         19.67         2.07 o                         
  -1   6  16         15.81         18.99         1.30 o                         
   0   6  16          5.17          6.48         0.88 o                         
   1   6  16          2.26          1.23         0.62 o                         
   2   6  16          0.13         -0.36         1.30 o                         
  -1   7  16         10.33         15.48         1.33 o                         
   0   7  16          7.16          7.32         0.68 o                         
   1   7  16         15.43         15.82         1.40 o                         
  -1   8  16          3.52          4.03         1.63 o                         
   0   8  16          2.31          3.15         0.76 o                         
   1   8  16          5.03          8.17         1.49 o                         
   0   9  16         21.51         29.73         3.43 o                         
   1   9  16         35.71         42.48         2.36 o                         
   0   3  17          4.84          1.69         1.92 o                         
   0   5  17         11.93         17.01         3.81 o                         
   1   5  17         26.60         18.04         1.67 o                         
   0   6  17         74.53         91.70         8.85 o                         
   1   6  17          9.76         10.39         2.50 o                         
   0   7  17          0.05         -0.31         0.86 o                         
   1   7  17          1.06          0.61         1.39 o                         
                                                                                
